# Supplementary material for: Preparation and photophysical properties of quinazoline-based fluorophores
Source: RSC Adv. 2020 Aug 17;10(51):30297–303. doi: 10.1039/d0ra05701k (PMC9056281; doi:10.1039/d0ra05701k)
Supplement: RA-010-D0RA05701K-s002 [file RA-010-D0RA05701K-s002.cif]

# Electronic Supplementary Material (ESI) for RSC Advances.
# This journal is © The Royal Society of Chemistry 2020

####################################################################### 
# 
# This file contains crystal structure data downloaded from the 
# Cambridge Structural Database (CSD) hosted by the Cambridge 
# Crystallographic Data Centre (CCDC).
# 
# Full information about CCDC data access policies and citation 
# guidelines are available at http://www.ccdc.cam.ac.uk/access/V1 
# 
# Audit and citation data items may have been added by the CCDC. 
# Please retain this information to preserve the provenance of 
# this file and to allow appropriate attribution of the data. 
# 
#######################################################################

data_190425_wzc_4343_0m
_database_code_depnum_ccdc_archive 'CCDC 1961660'
loop_
_audit_author_name
_audit_author_address
'Zhichao Wang'
;Zhejiang University
China
;
_audit_update_record             
;
2019-10-28 deposited with the CCDC.	2020-08-10 downloaded from the CCDC.
;
_audit_creation_date             2019-04-25
_audit_creation_method           
;
Olex2 1.2
(compiled 2018.05.29 svn.r3508 for OlexSys, GUI svn.r5506)
;
_shelx_SHELXL_version_number     2016/6
_chemical_name_common            ?
_chemical_name_systematic        ?
_chemical_formula_moiety         'C34 H19 F6 N3'
_chemical_formula_sum            'C34 H19 F6 N3'
_chemical_formula_weight         583.52
_chemical_melting_point          ?
loop_
_atom_type_symbol
_atom_type_description
_atom_type_scat_dispersion_real
_atom_type_scat_dispersion_imag
_atom_type_scat_source
C C 0.0033 0.0016 'International Tables Vol C Tables 4.2.6.8 and 6.1.1.4'
H H 0.0000 0.0000 'International Tables Vol C Tables 4.2.6.8 and 6.1.1.4'
F F 0.0171 0.0103 'International Tables Vol C Tables 4.2.6.8 and 6.1.1.4'
N N 0.0061 0.0033 'International Tables Vol C Tables 4.2.6.8 and 6.1.1.4'

_shelx_space_group_comment       
;
The symmetry employed for this shelxl refinement is uniquely defined
by the following loop, which should always be used as a source of
symmetry information in preference to the above space-group names.
They are only intended as comments.
;
_space_group_crystal_system      monoclinic
_space_group_IT_number           14
_space_group_name_H-M_alt        'P 1 21/c 1'
_space_group_name_Hall           '-P 2ybc'
loop_
_space_group_symop_operation_xyz
'x, y, z'
'-x, y+1/2, -z+1/2'
'-x, -y, -z'
'x, -y-1/2, z-1/2'

_cell_length_a                   10.3025(11)
_cell_length_b                   15.7894(17)
_cell_length_c                   15.9352(16)
_cell_angle_alpha                90
_cell_angle_beta                 92.997(4)
_cell_angle_gamma                90
_cell_volume                     2588.6(5)
_cell_formula_units_Z            4
_cell_measurement_reflns_used    9855
_cell_measurement_temperature    170(2)
_cell_measurement_theta_max      26.41
_cell_measurement_theta_min      2.56
_shelx_estimated_absorpt_T_max   0.973
_shelx_estimated_absorpt_T_min   0.957
_exptl_absorpt_coefficient_mu    0.119
_exptl_absorpt_correction_T_max  0.7454
_exptl_absorpt_correction_T_min  0.6259
_exptl_absorpt_correction_type   multi-scan
_exptl_absorpt_process_details   
;
SADABS-2016/2 (Bruker,2016/2) was used for absorption correction.
wR2(int) was 0.1208 before and 0.0713 after correction.
The Ratio of minimum to maximum transmission is 0.8397.
The \l/2 correction factor is Not present.
;
_exptl_absorpt_special_details   ?
_exptl_crystal_colour            yellow
_exptl_crystal_colour_primary    yellow
_exptl_crystal_density_diffrn    1.497
_exptl_crystal_density_meas      ?
_exptl_crystal_density_method    ?
_exptl_crystal_description       block
_exptl_crystal_F_000             1192
_exptl_crystal_size_max          0.373
_exptl_crystal_size_mid          0.308
_exptl_crystal_size_min          0.23
_exptl_transmission_factor_max   ?
_exptl_transmission_factor_min   ?
_diffrn_reflns_av_R_equivalents  0.0556
_diffrn_reflns_av_unetI/netI     0.0329
_diffrn_reflns_Laue_measured_fraction_full 0.999
_diffrn_reflns_Laue_measured_fraction_max 0.996
_diffrn_reflns_limit_h_max       12
_diffrn_reflns_limit_h_min       -12
_diffrn_reflns_limit_k_max       19
_diffrn_reflns_limit_k_min       -19
_diffrn_reflns_limit_l_max       19
_diffrn_reflns_limit_l_min       -19
_diffrn_reflns_number            45677
_diffrn_reflns_point_group_measured_fraction_full 0.999
_diffrn_reflns_point_group_measured_fraction_max 0.996
_diffrn_reflns_theta_full        25.242
_diffrn_reflns_theta_max         26.438
_diffrn_reflns_theta_min         2.363
_diffrn_ambient_temperature      169.99
_diffrn_detector_area_resol_mean ?
_diffrn_measured_fraction_theta_full 0.999
_diffrn_measured_fraction_theta_max 0.996
_diffrn_measurement_device_type  'Bruker APEX-II CCD'
_diffrn_measurement_method       '\f and \w scans'
_diffrn_radiation_type           MoK\a
_diffrn_radiation_wavelength     0.71073
_diffrn_source                   ?
_diffrn_standards_number         0
_reflns_Friedel_coverage         0.000
_reflns_Friedel_fraction_full    .
_reflns_Friedel_fraction_max     .
_reflns_number_gt                4322
_reflns_number_total             5313
_reflns_special_details          
;
 Reflections were merged by SHELXL according to the crystal
 class for the calculation of statistics and refinement.
 
 _reflns_Friedel_fraction is defined as the number of unique
 Friedel pairs measured divided by the number that would be
 possible theoretically, ignoring centric projections and
 systematic absences.
;
_reflns_threshold_expression     'I > 2\s(I)'
_computing_cell_refinement       'SAINT V8.38A (?, 2016)'
_computing_data_collection       ?
_computing_data_reduction        'SAINT V8.38A (?, 2016)'
_computing_molecular_graphics    'Olex2 (Dolomanov et al., 2009)'
_computing_publication_material  'Olex2 (Dolomanov et al., 2009)'
_computing_structure_refinement  'ShelXL (Sheldrick, 2015)'
_computing_structure_solution    'ShelXT (Sheldrick, 2015)'
_refine_diff_density_max         0.411
_refine_diff_density_min         -0.358
_refine_diff_density_rms         0.049
_refine_ls_extinction_coef       .
_refine_ls_extinction_method     none
_refine_ls_goodness_of_fit_ref   1.036
_refine_ls_hydrogen_treatment    constr
_refine_ls_matrix_type           full
_refine_ls_number_parameters     388
_refine_ls_number_reflns         5313
_refine_ls_number_restraints     0
_refine_ls_R_factor_all          0.0618
_refine_ls_R_factor_gt           0.0494
_refine_ls_restrained_S_all      1.036
_refine_ls_shift/su_max          0.000
_refine_ls_shift/su_mean         0.000
_refine_ls_structure_factor_coef Fsqd
_refine_ls_weighting_details     
'w=1/[\s^2^(Fo^2^)+(0.0615P)^2^+1.9655P] where P=(Fo^2^+2Fc^2^)/3'
_refine_ls_weighting_scheme      calc
_refine_ls_wR_factor_gt          0.1324
_refine_ls_wR_factor_ref         0.1422
_refine_special_details          ?
_olex2_refinement_description    
;
1. Fixed Uiso
 At 1.2 times of:
  All C(H) groups
2.a Aromatic/amide H refined with riding coordinates:
 C1(H1), C2(H2), C3(H3), C4(H4), C9(H9), C10(H10), C11(H11), C12(H12),
 C14(H14), C15(H15), C17(H17), C18(H18), C23(H23), C24(H24), C25(H25), C26(H26),
  C28(H28), C30(H30), C32(H32)
;
_atom_sites_solution_hydrogens   geom
_atom_sites_solution_primary     dual
_atom_sites_solution_secondary   ?
loop_
_atom_site_label
_atom_site_type_symbol
_atom_site_fract_x
_atom_site_fract_y
_atom_site_fract_z
_atom_site_U_iso_or_equiv
_atom_site_adp_type
_atom_site_occupancy
_atom_site_site_symmetry_order
_atom_site_calc_flag
_atom_site_refinement_flags_posn
_atom_site_refinement_flags_adp
_atom_site_refinement_flags_occupancy
_atom_site_disorder_assembly
_atom_site_disorder_group
F1 F -0.1316(3) 0.52159(13) 0.19235(16) 0.1119(8) Uani 1 1 d . . . . .
F2 F 0.02803(17) 0.49358(11) 0.12163(17) 0.1024(8) Uani 1 1 d . . . . .
F3 F -0.1399(2) 0.54967(12) 0.06416(14) 0.0986(8) Uani 1 1 d . . . . .
F4 F -0.20233(14) 0.87287(10) 0.19626(10) 0.0623(4) Uani 1 1 d . . . . .
F5 F -0.04581(13) 0.93562(9) 0.13841(11) 0.0624(4) Uani 1 1 d . . . . .
F6 F -0.18182(13) 0.86129(10) 0.06445(9) 0.0546(4) Uani 1 1 d . . . . .
N1 N 0.65891(15) 0.34297(10) 0.44304(10) 0.0293(3) Uani 1 1 d . . . . .
N2 N 0.34787(15) 0.65802(10) 0.28797(10) 0.0286(3) Uani 1 1 d . . . . .
N3 N 0.34199(15) 0.80829(10) 0.26858(10) 0.0295(3) Uani 1 1 d . . . . .
C1 C 0.86268(19) 0.38958(13) 0.52647(13) 0.0348(4) Uani 1 1 d . . . . .
H1 H 0.854909 0.448042 0.513038 0.042 Uiso 1 1 calc R . . . .
C2 C 0.9644(2) 0.35982(15) 0.57811(13) 0.0398(5) Uani 1 1 d . . . . .
H2 H 1.027307 0.398775 0.600629 0.048 Uiso 1 1 calc R . . . .
C3 C 0.9774(2) 0.27407(16) 0.59814(14) 0.0436(5) Uani 1 1 d . . . . .
H3 H 1.049671 0.255377 0.632771 0.052 Uiso 1 1 calc R . . . .
C4 C 0.8865(2) 0.21660(15) 0.56807(13) 0.0402(5) Uani 1 1 d . . . . .
H4 H 0.894879 0.158376 0.582369 0.048 Uiso 1 1 calc R . . . .
C5 C 0.78100(19) 0.24457(13) 0.51605(12) 0.0325(4) Uani 1 1 d . . . . .
C6 C 0.77159(18) 0.33076(12) 0.49469(11) 0.0299(4) Uani 1 1 d . . . . .
C7 C 0.59612(19) 0.26481(12) 0.43235(12) 0.0293(4) Uani 1 1 d . . . . .
C8 C 0.6698(2) 0.20244(12) 0.47672(12) 0.0332(4) Uani 1 1 d . . . . .
C9 C 0.6270(2) 0.11852(13) 0.47494(14) 0.0402(5) Uani 1 1 d . . . . .
H9 H 0.674759 0.076008 0.505377 0.048 Uiso 1 1 calc R . . . .
C10 C 0.5151(2) 0.09815(13) 0.42862(14) 0.0426(5) Uani 1 1 d . . . . .
H10 H 0.484727 0.041322 0.427802 0.051 Uiso 1 1 calc R . . . .
C11 C 0.4452(2) 0.16024(13) 0.38265(13) 0.0377(5) Uani 1 1 d . . . . .
H11 H 0.369464 0.144395 0.349848 0.045 Uiso 1 1 calc R . . . .
C12 C 0.48403(19) 0.24416(13) 0.38389(12) 0.0320(4) Uani 1 1 d . . . . .
H12 H 0.436058 0.286133 0.352866 0.038 Uiso 1 1 calc R . . . .
C13 C 0.61207(17) 0.42170(11) 0.41148(11) 0.0271(4) Uani 1 1 d . . . . .
C14 C 0.48028(18) 0.44116(12) 0.41480(11) 0.0283(4) Uani 1 1 d . . . . .
H14 H 0.422288 0.401188 0.436982 0.034 Uiso 1 1 calc R . . . .
C15 C 0.43423(18) 0.51841(12) 0.38589(11) 0.0282(4) Uani 1 1 d . . . . .
H15 H 0.343836 0.530179 0.386248 0.034 Uiso 1 1 calc R . . . .
C16 C 0.51815(18) 0.57963(12) 0.35609(11) 0.0276(4) Uani 1 1 d . . . . .
C17 C 0.64941(18) 0.55901(12) 0.35176(12) 0.0297(4) Uani 1 1 d . . . . .
H17 H 0.707781 0.599465 0.330774 0.036 Uiso 1 1 calc R . . . .
C18 C 0.69565(17) 0.48041(12) 0.37765(12) 0.0289(4) Uani 1 1 d . . . . .
H18 H 0.784557 0.466497 0.372330 0.035 Uiso 1 1 calc R . . . .
C19 C 0.46276(18) 0.66249(12) 0.32893(11) 0.0275(4) Uani 1 1 d . . . . .
C20 C 0.29229(18) 0.73178(12) 0.26097(11) 0.0283(4) Uani 1 1 d . . . . .
C21 C 0.46062(18) 0.81426(12) 0.31045(11) 0.0286(4) Uani 1 1 d . . . . .
C22 C 0.52500(18) 0.74182(12) 0.34546(11) 0.0281(4) Uani 1 1 d . . . . .
C23 C 0.64364(19) 0.75404(13) 0.39375(13) 0.0332(4) Uani 1 1 d . . . . .
H23 H 0.685340 0.707226 0.421186 0.040 Uiso 1 1 calc R . . . .
C24 C 0.6976(2) 0.83266(13) 0.40078(13) 0.0380(5) Uani 1 1 d . . . . .
H24 H 0.777058 0.840045 0.432983 0.046 Uiso 1 1 calc R . . . .
C25 C 0.6374(2) 0.90326(13) 0.36096(13) 0.0365(5) Uani 1 1 d . . . . .
H25 H 0.678396 0.957119 0.364227 0.044 Uiso 1 1 calc R . . . .
C26 C 0.5202(2) 0.89441(13) 0.31772(13) 0.0340(4) Uani 1 1 d . . . . .
H26 H 0.478698 0.942473 0.292459 0.041 Uiso 1 1 calc R . . . .
C27 C 0.16316(18) 0.72330(12) 0.21562(12) 0.0293(4) Uani 1 1 d . . . . .
C28 C 0.11383(19) 0.64370(13) 0.19352(12) 0.0332(4) Uani 1 1 d . . . . .
H28 H 0.162986 0.594230 0.207215 0.040 Uiso 1 1 calc R . . . .
C29 C -0.0069(2) 0.63677(14) 0.15158(13) 0.0362(5) Uani 1 1 d . . . . .
C30 C -0.08060(19) 0.70835(14) 0.13136(13) 0.0365(5) Uani 1 1 d . . . . .
H30 H -0.163185 0.703286 0.102376 0.044 Uiso 1 1 calc R . . . .
C31 C -0.03155(18) 0.78713(13) 0.15417(12) 0.0330(4) Uani 1 1 d . . . . .
C32 C 0.08929(18) 0.79507(13) 0.19617(12) 0.0312(4) Uani 1 1 d . . . . .
H32 H 0.121560 0.849548 0.211631 0.037 Uiso 1 1 calc R . . . .
C33 C -0.0612(2) 0.55095(15) 0.13121(17) 0.0501(6) Uani 1 1 d . . . . .
C34 C -0.1143(2) 0.86402(14) 0.13828(14) 0.0398(5) Uani 1 1 d . . . . .

loop_
_atom_site_aniso_label
_atom_site_aniso_U_11
_atom_site_aniso_U_22
_atom_site_aniso_U_33
_atom_site_aniso_U_23
_atom_site_aniso_U_13
_atom_site_aniso_U_12
F1 0.143(2) 0.0730(13) 0.1229(18) -0.0073(12) 0.0380(16) -0.0586(14)
F2 0.0593(11) 0.0485(10) 0.195(2) -0.0465(12) -0.0315(12) 0.0072(8)
F3 0.1120(16) 0.0605(11) 0.1153(16) -0.0101(10) -0.0713(13) -0.0129(10)
F4 0.0552(9) 0.0703(10) 0.0629(9) 0.0085(8) 0.0172(7) 0.0302(8)
F5 0.0418(8) 0.0369(8) 0.1066(13) 0.0143(8) -0.0150(8) 0.0063(6)
F6 0.0427(7) 0.0665(9) 0.0532(8) 0.0092(7) -0.0117(6) 0.0187(7)
N1 0.0287(8) 0.0242(8) 0.0343(8) 0.0016(6) -0.0034(6) 0.0022(6)
N2 0.0263(8) 0.0281(8) 0.0309(8) 0.0028(6) -0.0022(6) 0.0037(6)
N3 0.0283(8) 0.0292(8) 0.0307(8) 0.0025(6) -0.0006(6) 0.0051(6)
C1 0.0293(10) 0.0368(11) 0.0379(10) -0.0010(8) -0.0008(8) 0.0040(8)
C2 0.0292(10) 0.0517(13) 0.0382(11) -0.0012(10) -0.0016(8) 0.0052(9)
C3 0.0349(11) 0.0588(14) 0.0366(11) 0.0070(10) -0.0025(9) 0.0156(10)
C4 0.0414(12) 0.0419(12) 0.0375(11) 0.0093(9) 0.0042(9) 0.0166(9)
C5 0.0346(10) 0.0323(10) 0.0312(10) 0.0037(8) 0.0065(8) 0.0100(8)
C6 0.0284(9) 0.0330(10) 0.0282(9) 0.0013(8) 0.0009(7) 0.0082(8)
C7 0.0343(10) 0.0236(9) 0.0306(9) 0.0009(7) 0.0065(7) 0.0014(7)
C8 0.0385(11) 0.0295(10) 0.0321(10) 0.0036(8) 0.0080(8) 0.0073(8)
C9 0.0473(12) 0.0278(10) 0.0465(12) 0.0061(9) 0.0125(10) 0.0068(9)
C10 0.0504(13) 0.0265(10) 0.0526(13) -0.0009(9) 0.0169(10) -0.0029(9)
C11 0.0382(11) 0.0333(11) 0.0425(11) -0.0067(9) 0.0094(9) -0.0063(8)
C12 0.0333(10) 0.0297(10) 0.0334(10) -0.0006(8) 0.0048(8) 0.0004(8)
C13 0.0284(9) 0.0227(9) 0.0297(9) -0.0014(7) -0.0043(7) 0.0027(7)
C14 0.0268(9) 0.0278(9) 0.0301(9) -0.0005(7) -0.0010(7) -0.0018(7)
C15 0.0232(8) 0.0310(10) 0.0300(9) -0.0018(7) -0.0021(7) 0.0022(7)
C16 0.0280(9) 0.0254(9) 0.0288(9) -0.0006(7) -0.0043(7) 0.0032(7)
C17 0.0268(9) 0.0267(9) 0.0354(10) 0.0023(7) 0.0001(7) -0.0006(7)
C18 0.0227(9) 0.0272(9) 0.0365(10) -0.0008(8) -0.0011(7) 0.0025(7)
C19 0.0272(9) 0.0285(9) 0.0269(9) 0.0004(7) 0.0010(7) 0.0037(7)
C20 0.0264(9) 0.0305(10) 0.0277(9) 0.0024(7) 0.0006(7) 0.0040(7)
C21 0.0298(9) 0.0283(9) 0.0277(9) 0.0006(7) 0.0023(7) 0.0037(7)
C22 0.0285(9) 0.0281(9) 0.0279(9) -0.0006(7) 0.0020(7) 0.0041(7)
C23 0.0327(10) 0.0310(10) 0.0352(10) -0.0025(8) -0.0048(8) 0.0051(8)
C24 0.0332(10) 0.0378(11) 0.0420(11) -0.0082(9) -0.0058(8) 0.0023(9)
C25 0.0368(11) 0.0288(10) 0.0440(11) -0.0060(8) 0.0033(9) -0.0034(8)
C26 0.0369(10) 0.0278(10) 0.0370(10) 0.0000(8) 0.0004(8) 0.0031(8)
C27 0.0256(9) 0.0337(10) 0.0284(9) 0.0035(7) 0.0004(7) 0.0037(7)
C28 0.0314(10) 0.0327(10) 0.0353(10) 0.0018(8) -0.0010(8) 0.0048(8)
C29 0.0323(10) 0.0371(11) 0.0388(11) -0.0009(9) -0.0031(8) 0.0004(8)
C30 0.0256(9) 0.0433(12) 0.0399(11) 0.0022(9) -0.0037(8) 0.0019(8)
C31 0.0267(9) 0.0379(11) 0.0345(10) 0.0057(8) 0.0014(8) 0.0052(8)
C32 0.0272(9) 0.0310(10) 0.0353(10) 0.0037(8) 0.0016(7) 0.0019(8)
C33 0.0415(13) 0.0395(13) 0.0675(16) -0.0036(11) -0.0136(11) 0.0006(10)
C34 0.0303(10) 0.0421(12) 0.0466(12) 0.0059(10) -0.0028(9) 0.0058(9)

_geom_special_details            
;
 All esds (except the esd in the dihedral angle between two l.s. planes)
 are estimated using the full covariance matrix.  The cell esds are taken
 into account individually in the estimation of esds in distances, angles
 and torsion angles; correlations between esds in cell parameters are only
 used when they are defined by crystal symmetry.  An approximate (isotropic)
 treatment of cell esds is used for estimating esds involving l.s. planes.
;
loop_
_geom_bond_atom_site_label_1
_geom_bond_atom_site_label_2
_geom_bond_distance
_geom_bond_site_symmetry_2
_geom_bond_publ_flag
F1 C33 1.328(3) . ?
F2 C33 1.305(3) . ?
F3 C33 1.307(3) . ?
F4 C34 1.336(3) . ?
F5 C34 1.333(3) . ?
F6 C34 1.336(3) . ?
N1 C6 1.401(2) . ?
N1 C7 1.400(2) . ?
N1 C13 1.416(2) . ?
N2 C19 1.323(2) . ?
N2 C20 1.358(2) . ?
N3 C20 1.315(2) . ?
N3 C21 1.365(2) . ?
C1 H1 0.9500 . ?
C1 C2 1.381(3) . ?
C1 C6 1.396(3) . ?
C2 H2 0.9500 . ?
C2 C3 1.396(3) . ?
C3 H3 0.9500 . ?
C3 C4 1.373(3) . ?
C4 H4 0.9500 . ?
C4 C5 1.403(3) . ?
C5 C6 1.405(3) . ?
C5 C8 1.440(3) . ?
C7 C8 1.411(3) . ?
C7 C12 1.394(3) . ?
C8 C9 1.396(3) . ?
C9 H9 0.9500 . ?
C9 C10 1.375(3) . ?
C10 H10 0.9500 . ?
C10 C11 1.400(3) . ?
C11 H11 0.9500 . ?
C11 C12 1.384(3) . ?
C12 H12 0.9500 . ?
C13 C14 1.396(3) . ?
C13 C18 1.393(3) . ?
C14 H14 0.9500 . ?
C14 C15 1.379(3) . ?
C15 H15 0.9500 . ?
C15 C16 1.397(3) . ?
C16 C17 1.396(3) . ?
C16 C19 1.483(2) . ?
C17 H17 0.9500 . ?
C17 C18 1.385(3) . ?
C18 H18 0.9500 . ?
C19 C22 1.425(3) . ?
C20 C27 1.486(3) . ?
C21 C22 1.422(3) . ?
C21 C26 1.409(3) . ?
C22 C23 1.423(3) . ?
C23 H23 0.9500 . ?
C23 C24 1.363(3) . ?
C24 H24 0.9500 . ?
C24 C25 1.411(3) . ?
C25 H25 0.9500 . ?
C25 C26 1.365(3) . ?
C26 H26 0.9500 . ?
C27 C28 1.394(3) . ?
C27 C32 1.391(3) . ?
C28 H28 0.9500 . ?
C28 C29 1.385(3) . ?
C29 C30 1.390(3) . ?
C29 C33 1.495(3) . ?
C30 H30 0.9500 . ?
C30 C31 1.384(3) . ?
C31 C32 1.388(3) . ?
C31 C34 1.497(3) . ?
C32 H32 0.9500 . ?

loop_
_geom_angle_atom_site_label_1
_geom_angle_atom_site_label_2
_geom_angle_atom_site_label_3
_geom_angle
_geom_angle_site_symmetry_1
_geom_angle_site_symmetry_3
_geom_angle_publ_flag
C6 N1 C13 125.87(16) . . ?
C7 N1 C6 108.28(15) . . ?
C7 N1 C13 125.73(15) . . ?
C19 N2 C20 117.52(16) . . ?
C20 N3 C21 116.28(16) . . ?
C2 C1 H1 121.2 . . ?
C2 C1 C6 117.7(2) . . ?
C6 C1 H1 121.2 . . ?
C1 C2 H2 119.1 . . ?
C1 C2 C3 121.8(2) . . ?
C3 C2 H2 119.1 . . ?
C2 C3 H3 119.8 . . ?
C4 C3 C2 120.4(2) . . ?
C4 C3 H3 119.8 . . ?
C3 C4 H4 120.3 . . ?
C3 C4 C5 119.4(2) . . ?
C5 C4 H4 120.3 . . ?
C4 C5 C6 119.3(2) . . ?
C4 C5 C8 133.3(2) . . ?
C6 C5 C8 107.39(17) . . ?
N1 C6 C5 108.67(17) . . ?
C1 C6 N1 129.95(18) . . ?
C1 C6 C5 121.32(18) . . ?
N1 C7 C8 108.75(17) . . ?
C12 C7 N1 129.64(17) . . ?
C12 C7 C8 121.53(18) . . ?
C7 C8 C5 106.90(17) . . ?
C9 C8 C5 133.67(19) . . ?
C9 C8 C7 119.4(2) . . ?
C8 C9 H9 120.4 . . ?
C10 C9 C8 119.2(2) . . ?
C10 C9 H9 120.4 . . ?
C9 C10 H10 119.6 . . ?
C9 C10 C11 120.7(2) . . ?
C11 C10 H10 119.6 . . ?
C10 C11 H11 119.2 . . ?
C12 C11 C10 121.5(2) . . ?
C12 C11 H11 119.2 . . ?
C7 C12 H12 121.2 . . ?
C11 C12 C7 117.53(19) . . ?
C11 C12 H12 121.2 . . ?
C14 C13 N1 119.59(17) . . ?
C18 C13 N1 121.03(16) . . ?
C18 C13 C14 119.37(17) . . ?
C13 C14 H14 120.0 . . ?
C15 C14 C13 120.02(17) . . ?
C15 C14 H14 120.0 . . ?
C14 C15 H15 119.4 . . ?
C14 C15 C16 121.16(17) . . ?
C16 C15 H15 119.4 . . ?
C15 C16 C19 118.31(16) . . ?
C17 C16 C15 118.29(17) . . ?
C17 C16 C19 123.39(17) . . ?
C16 C17 H17 119.6 . . ?
C18 C17 C16 120.89(17) . . ?
C18 C17 H17 119.6 . . ?
C13 C18 H18 119.9 . . ?
C17 C18 C13 120.12(17) . . ?
C17 C18 H18 119.9 . . ?
N2 C19 C16 114.68(16) . . ?
N2 C19 C22 121.34(17) . . ?
C22 C19 C16 123.98(16) . . ?
N2 C20 C27 115.39(16) . . ?
N3 C20 N2 127.08(17) . . ?
N3 C20 C27 117.50(16) . . ?
N3 C21 C22 121.59(17) . . ?
N3 C21 C26 118.51(17) . . ?
C26 C21 C22 119.89(17) . . ?
C21 C22 C19 116.00(17) . . ?
C21 C22 C23 118.23(17) . . ?
C23 C22 C19 125.77(17) . . ?
C22 C23 H23 119.9 . . ?
C24 C23 C22 120.23(18) . . ?
C24 C23 H23 119.9 . . ?
C23 C24 H24 119.5 . . ?
C23 C24 C25 120.98(19) . . ?
C25 C24 H24 119.5 . . ?
C24 C25 H25 119.9 . . ?
C26 C25 C24 120.20(19) . . ?
C26 C25 H25 119.9 . . ?
C21 C26 H26 119.9 . . ?
C25 C26 C21 120.21(18) . . ?
C25 C26 H26 119.9 . . ?
C28 C27 C20 120.61(17) . . ?
C32 C27 C20 120.02(17) . . ?
C32 C27 C28 119.36(17) . . ?
C27 C28 H28 120.0 . . ?
C29 C28 C27 119.95(18) . . ?
C29 C28 H28 120.0 . . ?
C28 C29 C30 120.90(19) . . ?
C28 C29 C33 119.49(19) . . ?
C30 C29 C33 119.55(18) . . ?
C29 C30 H30 120.6 . . ?
C31 C30 C29 118.84(18) . . ?
C31 C30 H30 120.6 . . ?
C30 C31 C32 120.92(18) . . ?
C30 C31 C34 119.18(18) . . ?
C32 C31 C34 119.77(19) . . ?
C27 C32 H32 120.0 . . ?
C31 C32 C27 120.02(19) . . ?
C31 C32 H32 120.0 . . ?
F1 C33 C29 111.7(2) . . ?
F2 C33 F1 105.0(2) . . ?
F2 C33 F3 107.7(2) . . ?
F2 C33 C29 113.4(2) . . ?
F3 C33 F1 104.7(2) . . ?
F3 C33 C29 113.6(2) . . ?
F4 C34 F6 105.74(17) . . ?
F4 C34 C31 111.66(18) . . ?
F5 C34 F4 106.78(19) . . ?
F5 C34 F6 106.26(18) . . ?
F5 C34 C31 113.02(17) . . ?
F6 C34 C31 112.87(19) . . ?

_shelx_res_file                  
;
TITL 190425_wzc_4343_0m_a.res in P2(1)/c
    190425_wzc_4343_0m.res
    created by SHELXL-2016/6 at 17:18:33 on 25-Apr-2019
REM Old TITL 190425_wzc_4343_0m in P2(1)/c
REM SHELXT solution in P2(1)/c
REM R1 0.191, Rweak 0.007, Alpha 0.029, Orientation as input
REM Formula found by SHELXT: C34 F6 N3
CELL 0.71073 10.3025 15.7894 15.9352 90 92.997 90
ZERR 4 0.0011 0.0017 0.0016 0 0.004 0
LATT 1
SYMM -X,0.5+Y,0.5-Z
SFAC C H F N
UNIT 136 76 24 12

L.S. 4 0 0
PLAN  20
SIZE 0.23 0.308 0.373
TEMP -103.16
BOND $H
htab
list 4
fmap 2 53
acta
REM <olex2.extras>
REM <HklSrc "%.\\190425_wzc_4343_0m.hkl">
REM </olex2.extras>

WGHT    0.061500    1.965500
FVAR       0.25407
F1    3   -0.131601    0.521589    0.192351    11.00000    0.14301    0.07299 =
         0.12292   -0.00732    0.03804   -0.05865
F2    3    0.028026    0.493583    0.121628    11.00000    0.05934    0.04850 =
         0.19536   -0.04649   -0.03151    0.00723
F3    3   -0.139918    0.549672    0.064164    11.00000    0.11200    0.06046 =
         0.11531   -0.01007   -0.07131   -0.01291
F4    3   -0.202326    0.872873    0.196262    11.00000    0.05517    0.07034 =
         0.06290    0.00846    0.01719    0.03018
F5    3   -0.045813    0.935622    0.138410    11.00000    0.04180    0.03685 =
         0.10658    0.01431   -0.01502    0.00629
F6    3   -0.181824    0.861292    0.064452    11.00000    0.04268    0.06651 =
         0.05319    0.00916   -0.01166    0.01868
N1    4    0.658913    0.342972    0.443036    11.00000    0.02868    0.02421 =
         0.03435    0.00165   -0.00344    0.00215
N2    4    0.347873    0.658022    0.287974    11.00000    0.02631    0.02814 =
         0.03087    0.00284   -0.00216    0.00366
N3    4    0.341986    0.808293    0.268579    11.00000    0.02833    0.02919 =
         0.03073    0.00246   -0.00062    0.00512
C1    1    0.862676    0.389581    0.526474    11.00000    0.02934    0.03682 =
         0.03791   -0.00103   -0.00077    0.00401
AFIX  43
H1    2    0.854909    0.448042    0.513038    11.00000   -1.20000
AFIX   0
C2    1    0.964426    0.359818    0.578110    11.00000    0.02916    0.05168 =
         0.03824   -0.00124   -0.00155    0.00516
AFIX  43
H2    2    1.027307    0.398775    0.600629    11.00000   -1.20000
AFIX   0
C3    1    0.977443    0.274069    0.598136    11.00000    0.03490    0.05875 =
         0.03663    0.00705   -0.00247    0.01563
AFIX  43
H3    2    1.049671    0.255377    0.632771    11.00000   -1.20000
AFIX   0
C4    1    0.886488    0.216602    0.568075    11.00000    0.04142    0.04191 =
         0.03750    0.00935    0.00415    0.01665
AFIX  43
H4    2    0.894879    0.158376    0.582369    11.00000   -1.20000
AFIX   0
C5    1    0.780997    0.244572    0.516048    11.00000    0.03463    0.03233 =
         0.03117    0.00372    0.00651    0.00997
C6    1    0.771592    0.330764    0.494688    11.00000    0.02843    0.03297 =
         0.02824    0.00133    0.00093    0.00821
C7    1    0.596116    0.264810    0.432352    11.00000    0.03430    0.02362 =
         0.03056    0.00087    0.00649    0.00136
C8    1    0.669806    0.202437    0.476721    11.00000    0.03848    0.02953 =
         0.03213    0.00358    0.00799    0.00733
C9    1    0.627048    0.118524    0.474945    11.00000    0.04731    0.02780 =
         0.04647    0.00614    0.01249    0.00679
AFIX  43
H9    2    0.674759    0.076008    0.505377    11.00000   -1.20000
AFIX   0
C10   1    0.515057    0.098150    0.428623    11.00000    0.05036    0.02649 =
         0.05259   -0.00087    0.01686   -0.00288
AFIX  43
H10   2    0.484727    0.041322    0.427802    11.00000   -1.20000
AFIX   0
C11   1    0.445232    0.160239    0.382652    11.00000    0.03816    0.03325 =
         0.04250   -0.00674    0.00936   -0.00631
AFIX  43
H11   2    0.369464    0.144395    0.349848    11.00000   -1.20000
AFIX   0
C12   1    0.484034    0.244157    0.383893    11.00000    0.03330    0.02974 =
         0.03343   -0.00059    0.00480    0.00044
AFIX  43
H12   2    0.436058    0.286133    0.352866    11.00000   -1.20000
AFIX   0
C13   1    0.612071    0.421704    0.411475    11.00000    0.02837    0.02268 =
         0.02972   -0.00141   -0.00428    0.00272
C14   1    0.480284    0.441165    0.414798    11.00000    0.02685    0.02775 =
         0.03011   -0.00046   -0.00105   -0.00179
AFIX  43
H14   2    0.422288    0.401188    0.436982    11.00000   -1.20000
AFIX   0
C15   1    0.434234    0.518408    0.385886    11.00000    0.02320    0.03103 =
         0.03003   -0.00180   -0.00215    0.00224
AFIX  43
H15   2    0.343836    0.530179    0.386248    11.00000   -1.20000
AFIX   0
C16   1    0.518155    0.579628    0.356086    11.00000    0.02798    0.02537 =
         0.02882   -0.00058   -0.00429    0.00315
C17   1    0.649408    0.559013    0.351763    11.00000    0.02680    0.02675 =
         0.03544    0.00229    0.00015   -0.00060
AFIX  43
H17   2    0.707781    0.599465    0.330774    11.00000   -1.20000
AFIX   0
C18   1    0.695653    0.480412    0.377649    11.00000    0.02266    0.02715 =
         0.03648   -0.00076   -0.00112    0.00248
AFIX  43
H18   2    0.784557    0.466497    0.372330    11.00000   -1.20000
AFIX   0
C19   1    0.462760    0.662492    0.328934    11.00000    0.02717    0.02846 =
         0.02691    0.00044    0.00096    0.00366
C20   1    0.292289    0.731785    0.260973    11.00000    0.02639    0.03054 =
         0.02774    0.00236    0.00065    0.00399
C21   1    0.460616    0.814260    0.310452    11.00000    0.02981    0.02826 =
         0.02770    0.00062    0.00234    0.00369
C22   1    0.524999    0.741817    0.345458    11.00000    0.02849    0.02808 =
         0.02789   -0.00060    0.00204    0.00409
C23   1    0.643641    0.754044    0.393752    11.00000    0.03269    0.03100 =
         0.03517   -0.00250   -0.00475    0.00512
AFIX  43
H23   2    0.685340    0.707226    0.421186    11.00000   -1.20000
AFIX   0
C24   1    0.697635    0.832663    0.400783    11.00000    0.03323    0.03776 =
         0.04205   -0.00818   -0.00575    0.00231
AFIX  43
H24   2    0.777058    0.840045    0.432983    11.00000   -1.20000
AFIX   0
C25   1    0.637350    0.903257    0.360957    11.00000    0.03679    0.02877 =
         0.04398   -0.00605    0.00326   -0.00344
AFIX  43
H25   2    0.678396    0.957119    0.364227    11.00000   -1.20000
AFIX   0
C26   1    0.520180    0.894415    0.317720    11.00000    0.03695    0.02784 =
         0.03703    0.00004    0.00035    0.00307
AFIX  43
H26   2    0.478698    0.942473    0.292459    11.00000   -1.20000
AFIX   0
C27   1    0.163159    0.723305    0.215615    11.00000    0.02560    0.03367 =
         0.02837    0.00346    0.00038    0.00374
C28   1    0.113834    0.643695    0.193521    11.00000    0.03136    0.03270 =
         0.03534    0.00184   -0.00095    0.00475
AFIX  43
H28   2    0.162986    0.594230    0.207215    11.00000   -1.20000
AFIX   0
C29   1   -0.006907    0.636774    0.151584    11.00000    0.03231    0.03707 =
         0.03883   -0.00093   -0.00312    0.00039
C30   1   -0.080598    0.708350    0.131355    11.00000    0.02557    0.04331 =
         0.03994    0.00219   -0.00371    0.00189
AFIX  43
H30   2   -0.163185    0.703286    0.102376    11.00000   -1.20000
AFIX   0
C31   1   -0.031548    0.787127    0.154172    11.00000    0.02668    0.03794 =
         0.03448    0.00572    0.00137    0.00524
C32   1    0.089291    0.795074    0.196166    11.00000    0.02719    0.03098 =
         0.03528    0.00366    0.00159    0.00186
AFIX  43
H32   2    0.121560    0.849548    0.211631    11.00000   -1.20000
AFIX   0
C33   1   -0.061155    0.550946    0.131206    11.00000    0.04154    0.03949 =
         0.06751   -0.00361   -0.01361    0.00057
C34   1   -0.114275    0.864016    0.138278    11.00000    0.03026    0.04213 =
         0.04664    0.00594   -0.00283    0.00575
HKLF 4


REM  190425_wzc_4343_0m_a.res in P2(1)/c
REM R1 =  0.0494 for    4322 Fo > 4sig(Fo)  and  0.0618 for all    5313 data
REM    388 parameters refined using      0 restraints

END

WGHT      0.0615      1.9655

REM Instructions for potential hydrogen bonds
EQIV $1 -x, y-1/2, -z+1/2
HTAB C14 F6_$1

REM Highest difference peak  0.411,  deepest hole -0.358,  1-sigma level  0.049
Q1    1  -0.0461  0.4992  0.1833  11.00000  0.05    0.41
Q2    1  -0.1783  0.5392  0.1344  11.00000  0.05    0.33
Q3    1  -0.0177  0.5169  0.0574  11.00000  0.05    0.31
Q4    1  -0.0914  0.9396  0.2012  11.00000  0.05    0.25
Q5    1   0.4916  0.7773  0.3336  11.00000  0.05    0.24
Q6    1  -0.0574  0.8175  0.1433  11.00000  0.05    0.23
Q7    1   0.5016  0.6207  0.3465  11.00000  0.05    0.23
Q8    1  -0.0136  0.6020  0.1290  11.00000  0.05    0.23
Q9    1   0.4979  0.7046  0.3342  11.00000  0.05    0.21
Q10   1   0.5770  0.5555  0.3333  11.00000  0.05    0.19
Q11   1  -0.0400  0.7631  0.1295  11.00000  0.05    0.19
Q12   1   0.1481  0.6911  0.2048  11.00000  0.05    0.19
Q13   1   0.5902  0.5808  0.3853  11.00000  0.05    0.19
Q14   1   0.1272  0.6836  0.2154  11.00000  0.05    0.19
Q15   1   0.1207  0.7525  0.2173  11.00000  0.05    0.18
Q16   1   0.2352  0.7256  0.2261  11.00000  0.05    0.18
Q17   1   0.5810  0.7457  0.3690  11.00000  0.05    0.18
Q18   1   0.7222  0.2160  0.5122  11.00000  0.05    0.17
Q19   1   0.7590  0.2872  0.5208  11.00000  0.05    0.17
Q20   1  -0.1266  0.9193  0.0731  11.00000  0.05    0.17
;
_shelx_res_checksum              23460
_olex2_submission_special_instructions 'No special instructions were received'
####################################################################### 
# 
# This file contains crystal structure data downloaded from the 
# Cambridge Structural Database (CSD) hosted by the Cambridge 
# Crystallographic Data Centre (CCDC).
# 
# Full information about CCDC data access policies and citation 
# guidelines are available at http://www.ccdc.cam.ac.uk/access/V1 
# 
# Audit and citation data items may have been added by the CCDC. 
# Please retain this information to preserve the provenance of 
# this file and to allow appropriate attribution of the data. 
# 
#######################################################################

data_190528_wzc_4349_0m
_database_code_depnum_ccdc_archive 'CCDC 1961672'
loop_
_audit_author_name
_audit_author_address
'Zhichao Wang'
;Zhejiang University
China
;
_audit_update_record             
;
2019-10-28 deposited with the CCDC.	2020-08-10 downloaded from the CCDC.
;
_audit_creation_date             2019-05-28
_audit_creation_method           
;
Olex2 1.2
(compiled 2018.05.29 svn.r3508 for OlexSys, GUI svn.r5506)
;
_shelx_SHELXL_version_number     2016/6
_chemical_name_common            ?
_chemical_name_systematic        ?
_chemical_formula_moiety         'C H2 Cl2, C34 H19 F6 N3 O'
_chemical_formula_sum            'C35 H21 Cl2 F6 N3 O'
_chemical_formula_weight         684.45
_chemical_melting_point          ?
loop_
_atom_type_symbol
_atom_type_description
_atom_type_scat_dispersion_real
_atom_type_scat_dispersion_imag
_atom_type_scat_source
C C 0.0033 0.0016 'International Tables Vol C Tables 4.2.6.8 and 6.1.1.4'
H H 0.0000 0.0000 'International Tables Vol C Tables 4.2.6.8 and 6.1.1.4'
Cl Cl 0.1484 0.1585 'International Tables Vol C Tables 4.2.6.8 and 6.1.1.4'
F F 0.0171 0.0103 'International Tables Vol C Tables 4.2.6.8 and 6.1.1.4'
N N 0.0061 0.0033 'International Tables Vol C Tables 4.2.6.8 and 6.1.1.4'
O O 0.0106 0.0060 'International Tables Vol C Tables 4.2.6.8 and 6.1.1.4'

_shelx_space_group_comment       
;
The symmetry employed for this shelxl refinement is uniquely defined
by the following loop, which should always be used as a source of
symmetry information in preference to the above space-group names.
They are only intended as comments.
;
_space_group_crystal_system      monoclinic
_space_group_IT_number           14
_space_group_name_H-M_alt        'P 1 21/c 1'
_space_group_name_Hall           '-P 2ybc'
loop_
_space_group_symop_operation_xyz
'x, y, z'
'-x, y+1/2, -z+1/2'
'-x, -y, -z'
'x, -y-1/2, z-1/2'

_cell_length_a                   10.437(4)
_cell_length_b                   11.159(4)
_cell_length_c                   26.443(8)
_cell_angle_alpha                90
_cell_angle_beta                 93.920(12)
_cell_angle_gamma                90
_cell_volume                     3072.6(18)
_cell_formula_units_Z            4
_cell_measurement_reflns_used    9946
_cell_measurement_temperature    170(2)
_cell_measurement_theta_max      26.36
_cell_measurement_theta_min      2.40
_shelx_estimated_absorpt_T_max   0.952
_shelx_estimated_absorpt_T_min   0.892
_exptl_absorpt_coefficient_mu    0.283
_exptl_absorpt_correction_T_max  0.7454
_exptl_absorpt_correction_T_min  0.6933
_exptl_absorpt_correction_type   multi-scan
_exptl_absorpt_process_details   
;
SADABS-2016/2 (Bruker,2016/2) was used for absorption correction.
wR2(int) was 0.0793 before and 0.0433 after correction.
The Ratio of minimum to maximum transmission is 0.9301.
The \l/2 correction factor is Not present.
;
_exptl_absorpt_special_details   ?
_exptl_crystal_colour            yellow
_exptl_crystal_colour_primary    yellow
_exptl_crystal_density_diffrn    1.480
_exptl_crystal_density_meas      ?
_exptl_crystal_density_method    ?
_exptl_crystal_description       block
_exptl_crystal_F_000             1392
_exptl_crystal_size_max          0.412
_exptl_crystal_size_mid          0.188
_exptl_crystal_size_min          0.174
_exptl_transmission_factor_max   ?
_exptl_transmission_factor_min   ?
_diffrn_reflns_av_R_equivalents  0.0286
_diffrn_reflns_av_unetI/netI     0.0254
_diffrn_reflns_Laue_measured_fraction_full 0.999
_diffrn_reflns_Laue_measured_fraction_max 0.997
_diffrn_reflns_limit_h_max       12
_diffrn_reflns_limit_h_min       -12
_diffrn_reflns_limit_k_max       13
_diffrn_reflns_limit_k_min       -12
_diffrn_reflns_limit_l_max       32
_diffrn_reflns_limit_l_min       -32
_diffrn_reflns_number            21209
_diffrn_reflns_point_group_measured_fraction_full 0.999
_diffrn_reflns_point_group_measured_fraction_max 0.997
_diffrn_reflns_theta_full        25.242
_diffrn_reflns_theta_max         26.264
_diffrn_reflns_theta_min         2.391
_diffrn_ambient_temperature      170.0
_diffrn_detector_area_resol_mean ?
_diffrn_measured_fraction_theta_full 0.999
_diffrn_measured_fraction_theta_max 0.997
_diffrn_measurement_device_type  'Bruker APEX-II CCD'
_diffrn_measurement_method       '\f and \w scans'
_diffrn_radiation_type           MoK\a
_diffrn_radiation_wavelength     0.71073
_diffrn_source                   ?
_diffrn_standards_number         0
_reflns_Friedel_coverage         0.000
_reflns_Friedel_fraction_full    .
_reflns_Friedel_fraction_max     .
_reflns_number_gt                5178
_reflns_number_total             6189
_reflns_special_details          
;
 Reflections were merged by SHELXL according to the crystal
 class for the calculation of statistics and refinement.
 
 _reflns_Friedel_fraction is defined as the number of unique
 Friedel pairs measured divided by the number that would be
 possible theoretically, ignoring centric projections and
 systematic absences.
;
_reflns_threshold_expression     'I > 2\s(I)'
_computing_cell_refinement       'SAINT V8.38A (?, 2016)'
_computing_data_collection       ?
_computing_data_reduction        'SAINT V8.38A (?, 2016)'
_computing_molecular_graphics    'Olex2 (Dolomanov et al., 2009)'
_computing_publication_material  'Olex2 (Dolomanov et al., 2009)'
_computing_structure_refinement  'ShelXL (Sheldrick, 2015)'
_computing_structure_solution    'ShelXT (Sheldrick, 2015)'
_refine_diff_density_max         1.039
_refine_diff_density_min         -0.509
_refine_diff_density_rms         0.057
_refine_ls_extinction_coef       .
_refine_ls_extinction_method     none
_refine_ls_goodness_of_fit_ref   1.052
_refine_ls_hydrogen_treatment    constr
_refine_ls_matrix_type           full
_refine_ls_number_parameters     424
_refine_ls_number_reflns         6189
_refine_ls_number_restraints     0
_refine_ls_R_factor_all          0.0639
_refine_ls_R_factor_gt           0.0541
_refine_ls_restrained_S_all      1.052
_refine_ls_shift/su_max          0.001
_refine_ls_shift/su_mean         0.000
_refine_ls_structure_factor_coef Fsqd
_refine_ls_weighting_details     
'w=1/[\s^2^(Fo^2^)+(0.0618P)^2^+3.4357P] where P=(Fo^2^+2Fc^2^)/3'
_refine_ls_weighting_scheme      calc
_refine_ls_wR_factor_gt          0.1373
_refine_ls_wR_factor_ref         0.1463
_refine_special_details          ?
_olex2_refinement_description    
;
1. Fixed Uiso
 At 1.2 times of:
  All C(H) groups, All C(H,H) groups
2.a Secondary CH2 refined with riding coordinates:
 C35(H35A,H35B)
2.b Aromatic/amide H refined with riding coordinates:
 C1(H1), C2(H2), C3(H3), C4(H4), C10(H10), C12(H12), C14(H14), C18(H18),
 C19(H19), C21(H21), C22(H22), C24(H24), C25(H25), C26(H26), C27(H27), C31(H31),
  C32(H32), C33(H33), C34(H34)
;
_atom_sites_solution_hydrogens   geom
_atom_sites_solution_primary     dual
_atom_sites_solution_secondary   ?
loop_
_atom_site_label
_atom_site_type_symbol
_atom_site_fract_x
_atom_site_fract_y
_atom_site_fract_z
_atom_site_U_iso_or_equiv
_atom_site_adp_type
_atom_site_occupancy
_atom_site_site_symmetry_order
_atom_site_calc_flag
_atom_site_refinement_flags_posn
_atom_site_refinement_flags_adp
_atom_site_refinement_flags_occupancy
_atom_site_disorder_assembly
_atom_site_disorder_group
Cl1 Cl 0.23409(8) 0.63033(7) 0.39731(3) 0.0596(2) Uani 1 1 d . . . . .
Cl2 Cl 0.24081(8) 0.42528(7) 0.32871(3) 0.0568(2) Uani 1 1 d . . . . .
C35 C 0.1636(3) 0.5601(3) 0.34315(11) 0.0594(9) Uani 1 1 d . . . . .
H35A H 0.166278 0.615385 0.313970 0.071 Uiso 1 1 calc R . . . .
H35B H 0.072363 0.543151 0.348363 0.071 Uiso 1 1 calc R . . . .
F1 F 0.92980(17) 1.0930(2) 0.33191(8) 0.0733(6) Uani 1 1 d . . . . .
F2 F 0.7974(2) 1.22663(18) 0.34962(8) 0.0849(7) Uani 1 1 d . . . . .
F3 F 0.78912(19) 1.15120(19) 0.27508(6) 0.0686(6) Uani 1 1 d . . . . .
F4 F 0.5386(2) 0.7852(3) 0.24026(8) 0.1012(9) Uani 1 1 d . . . . .
F5 F 0.4709(3) 0.6855(2) 0.29850(9) 0.1050(10) Uani 1 1 d . . . . .
F6 F 0.3723(2) 0.8387(3) 0.27495(12) 0.1273(13) Uani 1 1 d . . . . .
O1 O 0.05596(17) 0.19082(14) 0.59517(7) 0.0373(4) Uani 1 1 d . . . . .
N1 N 0.68073(16) 0.97269(15) 0.49672(6) 0.0232(4) Uani 1 1 d . . . . .
N2 N 0.53457(16) 0.80990(15) 0.47650(6) 0.0227(4) Uani 1 1 d . . . . .
N3 N 0.19622(19) 0.39790(18) 0.57129(7) 0.0331(4) Uani 1 1 d . . . . .
C1 C 0.7415(2) 1.0218(2) 0.58371(8) 0.0277(4) Uani 1 1 d . . . . .
H1 H 0.790698 1.087561 0.572965 0.033 Uiso 1 1 calc R . . . .
C2 C 0.7373(2) 0.9972(2) 0.63447(8) 0.0313(5) Uani 1 1 d . . . . .
H2 H 0.785742 1.044995 0.658599 0.038 Uiso 1 1 calc R . . . .
C3 C 0.6618(2) 0.9018(2) 0.65129(8) 0.0317(5) Uani 1 1 d . . . . .
H3 H 0.659736 0.886190 0.686550 0.038 Uiso 1 1 calc R . . . .
C4 C 0.5913(2) 0.8315(2) 0.61695(8) 0.0272(4) Uani 1 1 d . . . . .
H4 H 0.539304 0.768609 0.628494 0.033 Uiso 1 1 calc R . . . .
C5 C 0.59647(18) 0.85296(18) 0.56410(8) 0.0220(4) Uani 1 1 d . . . . .
C6 C 0.67242(18) 0.94888(18) 0.54733(7) 0.0218(4) Uani 1 1 d . . . . .
C7 C 0.61418(18) 0.90200(18) 0.46464(8) 0.0216(4) Uani 1 1 d . . . . .
C8 C 0.52671(18) 0.78552(18) 0.52522(8) 0.0218(4) Uani 1 1 d . . . . .
C9 C 0.62522(19) 0.92243(19) 0.40917(8) 0.0236(4) Uani 1 1 d . . . . .
C10 C 0.7059(2) 1.01174(19) 0.39254(8) 0.0262(4) Uani 1 1 d . . . . .
H10 H 0.753836 1.060276 0.416524 0.031 Uiso 1 1 calc R . . . .
C11 C 0.7164(2) 1.0300(2) 0.34079(8) 0.0299(5) Uani 1 1 d . . . . .
C12 C 0.6472(2) 0.9599(2) 0.30488(8) 0.0318(5) Uani 1 1 d . . . . .
H12 H 0.654711 0.972694 0.269688 0.038 Uiso 1 1 calc R . . . .
C13 C 0.5669(2) 0.8709(2) 0.32160(8) 0.0307(5) Uani 1 1 d . . . . .
C14 C 0.5550(2) 0.85219(19) 0.37321(8) 0.0267(4) Uani 1 1 d . . . . .
H14 H 0.499107 0.791580 0.384010 0.032 Uiso 1 1 calc R . . . .
C15 C 0.8061(3) 1.1252(2) 0.32397(9) 0.0404(6) Uani 1 1 d . . . . .
C16 C 0.4876(2) 0.7975(2) 0.28348(9) 0.0396(6) Uani 1 1 d . . . . .
C17 C 0.44052(19) 0.68488(18) 0.53777(7) 0.0220(4) Uani 1 1 d . . . . .
C18 C 0.4904(2) 0.5817(2) 0.56149(9) 0.0313(5) Uani 1 1 d . . . . .
H18 H 0.579864 0.576222 0.570632 0.038 Uiso 1 1 calc R . . . .
C19 C 0.4099(2) 0.4866(2) 0.57185(9) 0.0329(5) Uani 1 1 d . . . . .
H19 H 0.444467 0.415455 0.587076 0.040 Uiso 1 1 calc R . . . .
C20 C 0.2782(2) 0.49629(19) 0.55975(8) 0.0272(4) Uani 1 1 d . . . . .
C21 C 0.2274(2) 0.5993(2) 0.53693(9) 0.0291(5) Uani 1 1 d . . . . .
H21 H 0.137438 0.606104 0.529300 0.035 Uiso 1 1 calc R . . . .
C22 C 0.3089(2) 0.69293(19) 0.52520(8) 0.0269(4) Uani 1 1 d . . . . .
H22 H 0.274482 0.762461 0.508571 0.032 Uiso 1 1 calc R . . . .
C23 C 0.1699(2) 0.3736(2) 0.62195(8) 0.0290(5) Uani 1 1 d . . . . .
C24 C 0.2077(2) 0.4498(2) 0.66190(9) 0.0370(5) Uani 1 1 d . . . . .
H24 H 0.251476 0.522204 0.655349 0.044 Uiso 1 1 calc R . . . .
C25 C 0.1816(3) 0.4206(3) 0.71166(10) 0.0454(6) Uani 1 1 d . . . . .
H25 H 0.207846 0.473417 0.738581 0.054 Uiso 1 1 calc R . . . .
C26 C 0.1180(3) 0.3154(3) 0.72201(10) 0.0453(6) Uani 1 1 d . . . . .
H26 H 0.102107 0.295092 0.755901 0.054 Uiso 1 1 calc R . . . .
C27 C 0.0776(2) 0.2399(2) 0.68214(10) 0.0383(6) Uani 1 1 d . . . . .
H27 H 0.033173 0.167918 0.688831 0.046 Uiso 1 1 calc R . . . .
C28 C 0.1019(2) 0.2690(2) 0.63287(9) 0.0298(5) Uani 1 1 d . . . . .
C29 C 0.0674(2) 0.22539(19) 0.54505(9) 0.0284(5) Uani 1 1 d . . . . .
C30 C 0.13874(19) 0.32587(19) 0.53217(8) 0.0262(4) Uani 1 1 d . . . . .
C31 C 0.1521(2) 0.3486(2) 0.48089(9) 0.0298(5) Uani 1 1 d . . . . .
H31 H 0.200719 0.415762 0.471223 0.036 Uiso 1 1 calc R . . . .
C32 C 0.0946(2) 0.2734(2) 0.44363(9) 0.0345(5) Uani 1 1 d . . . . .
H32 H 0.105154 0.289326 0.408862 0.041 Uiso 1 1 calc R . . . .
C33 C 0.0224(2) 0.1759(2) 0.45716(10) 0.0358(5) Uani 1 1 d . . . . .
H33 H -0.017099 0.125108 0.431808 0.043 Uiso 1 1 calc R . . . .
C34 C 0.0083(2) 0.1529(2) 0.50799(10) 0.0330(5) Uani 1 1 d . . . . .
H34 H -0.042420 0.086926 0.517441 0.040 Uiso 1 1 calc R . . . .

loop_
_atom_site_aniso_label
_atom_site_aniso_U_11
_atom_site_aniso_U_22
_atom_site_aniso_U_33
_atom_site_aniso_U_23
_atom_site_aniso_U_13
_atom_site_aniso_U_12
Cl1 0.0708(5) 0.0546(5) 0.0522(4) -0.0087(3) -0.0046(4) 0.0147(4)
Cl2 0.0755(5) 0.0515(4) 0.0448(4) -0.0008(3) 0.0131(3) 0.0227(4)
C35 0.066(2) 0.065(2) 0.0455(16) -0.0121(14) -0.0077(14) 0.0310(16)
F1 0.0411(9) 0.0926(15) 0.0860(14) 0.0342(12) 0.0046(9) -0.0193(10)
F2 0.1326(19) 0.0465(11) 0.0820(14) -0.0088(10) 0.0535(14) -0.0362(12)
F3 0.0826(13) 0.0862(14) 0.0359(9) 0.0275(9) -0.0031(8) -0.0355(11)
F4 0.1129(18) 0.140(2) 0.0538(12) -0.0545(14) 0.0313(12) -0.0630(17)
F5 0.166(3) 0.0676(14) 0.0743(14) 0.0033(11) -0.0442(15) -0.0557(16)
F6 0.0705(14) 0.146(2) 0.155(2) -0.110(2) -0.0638(16) 0.0443(15)
O1 0.0446(10) 0.0258(8) 0.0427(9) 0.0033(7) 0.0118(7) -0.0094(7)
N1 0.0220(8) 0.0225(9) 0.0253(9) 0.0015(7) 0.0041(6) -0.0003(7)
N2 0.0211(8) 0.0211(8) 0.0260(9) 0.0023(7) 0.0017(6) 0.0003(7)
N3 0.0402(11) 0.0305(10) 0.0291(10) 0.0007(8) 0.0055(8) -0.0156(8)
C1 0.0252(10) 0.0275(11) 0.0308(11) -0.0017(9) 0.0036(8) -0.0038(8)
C2 0.0328(11) 0.0336(12) 0.0271(11) -0.0054(9) -0.0008(9) -0.0048(9)
C3 0.0346(12) 0.0360(12) 0.0241(11) 0.0023(9) 0.0004(9) -0.0004(10)
C4 0.0281(10) 0.0263(11) 0.0272(11) 0.0041(8) 0.0022(8) -0.0012(8)
C5 0.0193(9) 0.0213(10) 0.0254(10) 0.0016(8) 0.0015(7) 0.0021(7)
C6 0.0187(9) 0.0219(10) 0.0250(10) 0.0011(8) 0.0028(7) 0.0024(7)
C7 0.0205(9) 0.0200(10) 0.0245(10) 0.0030(8) 0.0024(7) 0.0031(7)
C8 0.0186(9) 0.0198(10) 0.0269(10) 0.0026(8) 0.0017(7) 0.0031(7)
C9 0.0228(10) 0.0237(10) 0.0245(10) 0.0011(8) 0.0030(8) 0.0041(8)
C10 0.0254(10) 0.0265(11) 0.0268(10) 0.0021(8) 0.0019(8) 0.0002(8)
C11 0.0292(11) 0.0331(12) 0.0278(11) 0.0044(9) 0.0058(8) 0.0001(9)
C12 0.0342(12) 0.0393(13) 0.0225(10) 0.0017(9) 0.0054(8) 0.0031(10)
C13 0.0305(11) 0.0324(12) 0.0292(11) -0.0037(9) 0.0024(9) 0.0033(9)
C14 0.0266(10) 0.0256(11) 0.0281(11) -0.0001(8) 0.0029(8) 0.0016(8)
C15 0.0467(14) 0.0474(15) 0.0276(12) 0.0075(11) 0.0068(10) -0.0101(12)
C16 0.0422(14) 0.0462(15) 0.0304(12) -0.0075(11) 0.0021(10) -0.0038(11)
C17 0.0241(10) 0.0205(10) 0.0214(9) 0.0001(8) 0.0022(7) -0.0018(8)
C18 0.0227(10) 0.0276(11) 0.0429(13) 0.0089(10) -0.0018(9) -0.0022(9)
C19 0.0325(12) 0.0229(11) 0.0427(13) 0.0094(9) -0.0021(9) -0.0022(9)
C20 0.0311(11) 0.0245(11) 0.0263(10) 0.0001(8) 0.0040(8) -0.0087(9)
C21 0.0226(10) 0.0290(11) 0.0357(12) -0.0010(9) 0.0006(8) -0.0031(8)
C22 0.0252(10) 0.0228(10) 0.0322(11) 0.0026(8) -0.0014(8) 0.0001(8)
C23 0.0268(11) 0.0286(11) 0.0316(11) 0.0052(9) 0.0033(8) -0.0006(9)
C24 0.0385(13) 0.0385(13) 0.0334(12) 0.0029(10) -0.0008(10) -0.0074(10)
C25 0.0478(15) 0.0574(17) 0.0302(13) 0.0021(12) -0.0028(11) -0.0042(13)
C26 0.0440(14) 0.0600(18) 0.0321(13) 0.0150(12) 0.0038(11) 0.0031(13)
C27 0.0344(12) 0.0369(13) 0.0445(14) 0.0161(11) 0.0088(10) 0.0027(10)
C28 0.0264(10) 0.0258(11) 0.0377(12) 0.0062(9) 0.0050(9) 0.0029(9)
C29 0.0214(10) 0.0235(10) 0.0411(12) 0.0007(9) 0.0089(8) 0.0017(8)
C30 0.0208(10) 0.0225(10) 0.0357(12) -0.0021(9) 0.0038(8) -0.0019(8)
C31 0.0266(11) 0.0281(11) 0.0354(12) -0.0009(9) 0.0064(9) -0.0053(9)
C32 0.0294(11) 0.0395(13) 0.0347(12) -0.0060(10) 0.0035(9) -0.0009(10)
C33 0.0261(11) 0.0339(12) 0.0473(14) -0.0140(11) 0.0023(10) -0.0021(9)
C34 0.0227(10) 0.0224(11) 0.0547(15) -0.0077(10) 0.0077(10) -0.0031(8)

_geom_special_details            
;
 All esds (except the esd in the dihedral angle between two l.s. planes)
 are estimated using the full covariance matrix.  The cell esds are taken
 into account individually in the estimation of esds in distances, angles
 and torsion angles; correlations between esds in cell parameters are only
 used when they are defined by crystal symmetry.  An approximate (isotropic)
 treatment of cell esds is used for estimating esds involving l.s. planes.
;
loop_
_geom_bond_atom_site_label_1
_geom_bond_atom_site_label_2
_geom_bond_distance
_geom_bond_site_symmetry_2
_geom_bond_publ_flag
Cl1 C35 1.750(3) . ?
Cl2 C35 1.761(3) . ?
C35 H35A 0.9900 . ?
C35 H35B 0.9900 . ?
F1 C15 1.343(3) . ?
F2 C15 1.325(3) . ?
F3 C15 1.325(3) . ?
F4 C16 1.300(3) . ?
F5 C16 1.327(4) . ?
F6 C16 1.294(3) . ?
O1 C28 1.386(3) . ?
O1 C29 1.393(3) . ?
N1 C6 1.373(3) . ?
N1 C7 1.321(3) . ?
N2 C7 1.371(3) . ?
N2 C8 1.325(3) . ?
N3 C20 1.437(3) . ?
N3 C23 1.412(3) . ?
N3 C30 1.411(3) . ?
C1 H1 0.9500 . ?
C1 C2 1.374(3) . ?
C1 C6 1.419(3) . ?
C2 H2 0.9500 . ?
C2 C3 1.415(3) . ?
C3 H3 0.9500 . ?
C3 C4 1.375(3) . ?
C4 H4 0.9500 . ?
C4 C5 1.423(3) . ?
C5 C6 1.421(3) . ?
C5 C8 1.432(3) . ?
C7 C9 1.497(3) . ?
C8 C17 1.490(3) . ?
C9 C10 1.395(3) . ?
C9 C14 1.400(3) . ?
C10 H10 0.9500 . ?
C10 C11 1.395(3) . ?
C11 C12 1.393(3) . ?
C11 C15 1.503(3) . ?
C12 H12 0.9500 . ?
C12 C13 1.392(3) . ?
C13 C14 1.394(3) . ?
C13 C16 1.502(3) . ?
C14 H14 0.9500 . ?
C17 C18 1.395(3) . ?
C17 C22 1.394(3) . ?
C18 H18 0.9500 . ?
C18 C19 1.393(3) . ?
C19 H19 0.9500 . ?
C19 C20 1.394(3) . ?
C20 C21 1.387(3) . ?
C21 H21 0.9500 . ?
C21 C22 1.395(3) . ?
C22 H22 0.9500 . ?
C23 C24 1.392(3) . ?
C23 C28 1.406(3) . ?
C24 H24 0.9500 . ?
C24 C25 1.400(3) . ?
C25 H25 0.9500 . ?
C25 C26 1.385(4) . ?
C26 H26 0.9500 . ?
C26 C27 1.393(4) . ?
C27 H27 0.9500 . ?
C27 C28 1.383(3) . ?
C29 C30 1.401(3) . ?
C29 C34 1.383(3) . ?
C30 C31 1.396(3) . ?
C31 H31 0.9500 . ?
C31 C32 1.398(3) . ?
C32 H32 0.9500 . ?
C32 C33 1.385(3) . ?
C33 H33 0.9500 . ?
C33 C34 1.386(4) . ?
C34 H34 0.9500 . ?

loop_
_geom_angle_atom_site_label_1
_geom_angle_atom_site_label_2
_geom_angle_atom_site_label_3
_geom_angle
_geom_angle_site_symmetry_1
_geom_angle_site_symmetry_3
_geom_angle_publ_flag
Cl1 C35 Cl2 112.79(16) . . ?
Cl1 C35 H35A 109.0 . . ?
Cl1 C35 H35B 109.0 . . ?
Cl2 C35 H35A 109.0 . . ?
Cl2 C35 H35B 109.0 . . ?
H35A C35 H35B 107.8 . . ?
C28 O1 C29 117.53(17) . . ?
C7 N1 C6 116.43(17) . . ?
C8 N2 C7 117.07(17) . . ?
C23 N3 C20 120.36(18) . . ?
C30 N3 C20 120.59(18) . . ?
C30 N3 C23 119.04(18) . . ?
C2 C1 H1 120.0 . . ?
C2 C1 C6 120.0(2) . . ?
C6 C1 H1 120.0 . . ?
C1 C2 H2 119.6 . . ?
C1 C2 C3 120.9(2) . . ?
C3 C2 H2 119.6 . . ?
C2 C3 H3 119.8 . . ?
C4 C3 C2 120.4(2) . . ?
C4 C3 H3 119.8 . . ?
C3 C4 H4 120.1 . . ?
C3 C4 C5 119.9(2) . . ?
C5 C4 H4 120.1 . . ?
C4 C5 C8 124.40(19) . . ?
C6 C5 C4 119.54(18) . . ?
C6 C5 C8 116.04(18) . . ?
N1 C6 C1 119.13(18) . . ?
N1 C6 C5 121.59(18) . . ?
C1 C6 C5 119.28(18) . . ?
N1 C7 N2 126.94(18) . . ?
N1 C7 C9 117.80(18) . . ?
N2 C7 C9 115.27(18) . . ?
N2 C8 C5 121.86(18) . . ?
N2 C8 C17 116.72(18) . . ?
C5 C8 C17 121.42(18) . . ?
C10 C9 C7 120.42(19) . . ?
C10 C9 C14 119.01(19) . . ?
C14 C9 C7 120.57(19) . . ?
C9 C10 H10 119.9 . . ?
C9 C10 C11 120.2(2) . . ?
C11 C10 H10 119.9 . . ?
C10 C11 C15 119.1(2) . . ?
C12 C11 C10 121.0(2) . . ?
C12 C11 C15 120.0(2) . . ?
C11 C12 H12 120.7 . . ?
C13 C12 C11 118.7(2) . . ?
C13 C12 H12 120.7 . . ?
C12 C13 C14 120.9(2) . . ?
C12 C13 C16 119.5(2) . . ?
C14 C13 C16 119.6(2) . . ?
C9 C14 H14 119.9 . . ?
C13 C14 C9 120.2(2) . . ?
C13 C14 H14 119.9 . . ?
F1 C15 C11 112.1(2) . . ?
F2 C15 F1 104.3(2) . . ?
F2 C15 C11 112.7(2) . . ?
F3 C15 F1 105.9(2) . . ?
F3 C15 F2 107.7(2) . . ?
F3 C15 C11 113.5(2) . . ?
F4 C16 F5 103.5(3) . . ?
F4 C16 C13 114.1(2) . . ?
F5 C16 C13 113.0(2) . . ?
F6 C16 F4 108.4(3) . . ?
F6 C16 F5 104.3(3) . . ?
F6 C16 C13 112.8(2) . . ?
C18 C17 C8 120.64(18) . . ?
C22 C17 C8 119.89(18) . . ?
C22 C17 C18 119.47(19) . . ?
C17 C18 H18 119.8 . . ?
C19 C18 C17 120.4(2) . . ?
C19 C18 H18 119.8 . . ?
C18 C19 H19 120.2 . . ?
C18 C19 C20 119.6(2) . . ?
C20 C19 H19 120.2 . . ?
C19 C20 N3 118.9(2) . . ?
C21 C20 N3 120.7(2) . . ?
C21 C20 C19 120.4(2) . . ?
C20 C21 H21 120.1 . . ?
C20 C21 C22 119.8(2) . . ?
C22 C21 H21 120.1 . . ?
C17 C22 C21 120.3(2) . . ?
C17 C22 H22 119.9 . . ?
C21 C22 H22 119.9 . . ?
C24 C23 N3 122.6(2) . . ?
C24 C23 C28 118.2(2) . . ?
C28 C23 N3 119.2(2) . . ?
C23 C24 H24 119.7 . . ?
C23 C24 C25 120.5(2) . . ?
C25 C24 H24 119.7 . . ?
C24 C25 H25 119.7 . . ?
C26 C25 C24 120.6(3) . . ?
C26 C25 H25 119.7 . . ?
C25 C26 H26 120.4 . . ?
C25 C26 C27 119.2(2) . . ?
C27 C26 H26 120.4 . . ?
C26 C27 H27 119.8 . . ?
C28 C27 C26 120.4(2) . . ?
C28 C27 H27 119.8 . . ?
O1 C28 C23 122.0(2) . . ?
C27 C28 O1 117.0(2) . . ?
C27 C28 C23 121.1(2) . . ?
O1 C29 C30 122.3(2) . . ?
C34 C29 O1 116.7(2) . . ?
C34 C29 C30 121.0(2) . . ?
C29 C30 N3 119.0(2) . . ?
C31 C30 N3 122.89(19) . . ?
C31 C30 C29 118.1(2) . . ?
C30 C31 H31 119.7 . . ?
C30 C31 C32 120.6(2) . . ?
C32 C31 H31 119.7 . . ?
C31 C32 H32 119.8 . . ?
C33 C32 C31 120.3(2) . . ?
C33 C32 H32 119.8 . . ?
C32 C33 H33 120.3 . . ?
C32 C33 C34 119.5(2) . . ?
C34 C33 H33 120.3 . . ?
C29 C34 C33 120.5(2) . . ?
C29 C34 H34 119.8 . . ?
C33 C34 H34 119.8 . . ?

_shelx_res_file                  
;
TITL 190528_wzc_4349_0m_a.res in P2(1)/c
    190528_wzc_4349_0m.res
    created by SHELXL-2016/6 at 11:57:50 on 28-May-2019
REM Old TITL 190528_wzc_4349_0m in P2(1)/c
REM SHELXT solution in P2(1)/c
REM R1 0.188, Rweak 0.007, Alpha 0.027, Orientation as input
REM Formula found by SHELXT: C35 Cl2 F6 N3 O
CELL 0.71073 10.4371 11.1593 26.4425 90 93.92 90
ZERR 4 0.0035 0.0038 0.0083 0 0.012 0
LATT 1
SYMM -X,0.5+Y,0.5-Z
SFAC C H Cl F N O
UNIT 140 84 8 24 12 4

L.S. 4 0 0
PLAN  20
SIZE 0.174 0.188 0.412
TEMP -103.15
BOND $H
htab
list 4
fmap 2 53
acta
REM <olex2.extras>
REM <HklSrc "%.\\190528_wzc_4349_0m.hkl">
REM </olex2.extras>

WGHT    0.061800    3.435700
FVAR       0.36895
CL1   3    0.234086    0.630326    0.397312    11.00000    0.07076    0.05456 =
         0.05222   -0.00872   -0.00456    0.01466
CL2   3    0.240811    0.425281    0.328710    11.00000    0.07546    0.05146 =
         0.04479   -0.00083    0.01308    0.02270
C35   1    0.163637    0.560075    0.343153    11.00000    0.06648    0.06464 =
         0.04550   -0.01207   -0.00766    0.03097
AFIX  23
H35A  2    0.166278    0.615385    0.313970    11.00000   -1.20000
H35B  2    0.072363    0.543151    0.348363    11.00000   -1.20000
AFIX   0

F1    4    0.929803    1.093013    0.331910    11.00000    0.04110    0.09265 =
         0.08605    0.03419    0.00462   -0.01927
F2    4    0.797416    1.226629    0.349622    11.00000    0.13262    0.04647 =
         0.08197   -0.00882    0.05354   -0.03621
F3    4    0.789116    1.151196    0.275078    11.00000    0.08262    0.08622 =
         0.03589    0.02751   -0.00313   -0.03555
F4    4    0.538550    0.785209    0.240256    11.00000    0.11285    0.14036 =
         0.05384   -0.05448    0.03134   -0.06296
F5    4    0.470911    0.685482    0.298497    11.00000    0.16599    0.06758 =
         0.07431    0.00327   -0.04423   -0.05568
F6    4    0.372262    0.838683    0.274952    11.00000    0.07051    0.14638 =
         0.15511   -0.10984   -0.06381    0.04432
O1    6    0.055960    0.190817    0.595166    11.00000    0.04463    0.02576 =
         0.04267    0.00331    0.01176   -0.00938
N1    5    0.680725    0.972688    0.496724    11.00000    0.02202    0.02254 =
         0.02534    0.00148    0.00412   -0.00035
N2    5    0.534567    0.809897    0.476502    11.00000    0.02113    0.02112 =
         0.02600    0.00234    0.00169    0.00027
N3    5    0.196219    0.397897    0.571289    11.00000    0.04022    0.03051 =
         0.02914    0.00073    0.00552   -0.01560
C1    1    0.741532    1.021798    0.583706    11.00000    0.02520    0.02750 =
         0.03076   -0.00172    0.00364   -0.00376
AFIX  43
H1    2    0.790698    1.087561    0.572965    11.00000   -1.20000
AFIX   0
C2    1    0.737309    0.997248    0.634467    11.00000    0.03276    0.03359 =
         0.02709   -0.00538   -0.00079   -0.00483
AFIX  43
H2    2    0.785742    1.044995    0.658599    11.00000   -1.20000
AFIX   0
C3    1    0.661776    0.901782    0.651295    11.00000    0.03462    0.03604 =
         0.02413    0.00226    0.00042   -0.00040
AFIX  43
H3    2    0.659736    0.886190    0.686550    11.00000   -1.20000
AFIX   0
C4    1    0.591329    0.831457    0.616952    11.00000    0.02813    0.02628 =
         0.02715    0.00405    0.00224   -0.00125
AFIX  43
H4    2    0.539304    0.768609    0.628494    11.00000   -1.20000
AFIX   0
C5    1    0.596469    0.852962    0.564097    11.00000    0.01932    0.02127 =
         0.02536    0.00156    0.00147    0.00207
C6    1    0.672419    0.948878    0.547326    11.00000    0.01866    0.02190 =
         0.02497    0.00113    0.00275    0.00239
C7    1    0.614182    0.902001    0.464637    11.00000    0.02050    0.02002 =
         0.02448    0.00295    0.00235    0.00314
C8    1    0.526710    0.785521    0.525225    11.00000    0.01859    0.01978 =
         0.02693    0.00265    0.00171    0.00312
C9    1    0.625221    0.922433    0.409169    11.00000    0.02284    0.02372 =
         0.02452    0.00113    0.00304    0.00408
C10   1    0.705910    1.011742    0.392536    11.00000    0.02540    0.02651 =
         0.02678    0.00215    0.00190    0.00021
AFIX  43
H10   2    0.753836    1.060276    0.416524    11.00000   -1.20000
AFIX   0
C11   1    0.716440    1.030002    0.340787    11.00000    0.02921    0.03306 =
         0.02784    0.00436    0.00580    0.00013
C12   1    0.647222    0.959931    0.304885    11.00000    0.03416    0.03928 =
         0.02253    0.00173    0.00541    0.00308
AFIX  43
H12   2    0.654711    0.972694    0.269688    11.00000   -1.20000
AFIX   0
C13   1    0.566886    0.870865    0.321599    11.00000    0.03048    0.03236 =
         0.02917   -0.00368    0.00238    0.00326
C14   1    0.555027    0.852191    0.373208    11.00000    0.02662    0.02564 =
         0.02810   -0.00010    0.00285    0.00159
AFIX  43
H14   2    0.499107    0.791580    0.384010    11.00000   -1.20000
AFIX   0
C15   1    0.806073    1.125248    0.323972    11.00000    0.04673    0.04742 =
         0.02756    0.00754    0.00678   -0.01006
C16   1    0.487582    0.797525    0.283478    11.00000    0.04216    0.04625 =
         0.03038   -0.00752    0.00211   -0.00381
C17   1    0.440520    0.684878    0.537768    11.00000    0.02414    0.02055 =
         0.02138    0.00006    0.00225   -0.00184
C18   1    0.490433    0.581662    0.561492    11.00000    0.02274    0.02760 =
         0.04294    0.00888   -0.00180   -0.00216
AFIX  43
H18   2    0.579864    0.576222    0.570632    11.00000   -1.20000
AFIX   0
C19   1    0.409862    0.486570    0.571847    11.00000    0.03251    0.02287 =
         0.04273    0.00940   -0.00213   -0.00222
AFIX  43
H19   2    0.444467    0.415455    0.587076    11.00000   -1.20000
AFIX   0
C20   1    0.278185    0.496293    0.559747    11.00000    0.03112    0.02449 =
         0.02631    0.00008    0.00396   -0.00868
C21   1    0.227418    0.599300    0.536926    11.00000    0.02258    0.02898 =
         0.03569   -0.00105    0.00064   -0.00309
AFIX  43
H21   2    0.137438    0.606104    0.529300    11.00000   -1.20000
AFIX   0
C22   1    0.308866    0.692929    0.525195    11.00000    0.02516    0.02276 =
         0.03223    0.00258   -0.00136    0.00009
AFIX  43
H22   2    0.274482    0.762461    0.508571    11.00000   -1.20000
AFIX   0
C23   1    0.169905    0.373585    0.621951    11.00000    0.02683    0.02864 =
         0.03158    0.00521    0.00332   -0.00062
C24   1    0.207680    0.449805    0.661900    11.00000    0.03850    0.03852 =
         0.03341    0.00286   -0.00079   -0.00740
AFIX  43
H24   2    0.251476    0.522204    0.655349    11.00000   -1.20000
AFIX   0
C25   1    0.181628    0.420590    0.711661    11.00000    0.04785    0.05741 =
         0.03020    0.00211   -0.00281   -0.00422
AFIX  43
H25   2    0.207846    0.473417    0.738581    11.00000   -1.20000
AFIX   0
C26   1    0.118013    0.315436    0.722011    11.00000    0.04403    0.06005 =
         0.03208    0.01504    0.00384    0.00312
AFIX  43
H26   2    0.102107    0.295092    0.755901    11.00000   -1.20000
AFIX   0
C27   1    0.077634    0.239868    0.682143    11.00000    0.03436    0.03689 =
         0.04451    0.01609    0.00882    0.00274
AFIX  43
H27   2    0.033173    0.167918    0.688831    11.00000   -1.20000
AFIX   0
C28   1    0.101902    0.268990    0.632872    11.00000    0.02640    0.02580 =
         0.03766    0.00619    0.00503    0.00294
C29   1    0.067396    0.225392    0.545053    11.00000    0.02140    0.02346 =
         0.04114    0.00068    0.00889    0.00171
C30   1    0.138737    0.325874    0.532174    11.00000    0.02080    0.02246 =
         0.03571   -0.00213    0.00380   -0.00188
C31   1    0.152102    0.348585    0.480888    11.00000    0.02659    0.02806 =
         0.03543   -0.00087    0.00637   -0.00532
AFIX  43
H31   2    0.200719    0.415762    0.471223    11.00000   -1.20000
AFIX   0
C32   1    0.094633    0.273427    0.443629    11.00000    0.02944    0.03947 =
         0.03473   -0.00603    0.00350   -0.00085
AFIX  43
H32   2    0.105154    0.289326    0.408862    11.00000   -1.20000
AFIX   0
C33   1    0.022412    0.175871    0.457158    11.00000    0.02613    0.03387 =
         0.04733   -0.01397    0.00227   -0.00213
AFIX  43
H33   2   -0.017099    0.125108    0.431808    11.00000   -1.20000
AFIX   0
C34   1    0.008259    0.152912    0.507992    11.00000    0.02275    0.02242 =
         0.05466   -0.00768    0.00773   -0.00312
AFIX  43
H34   2   -0.042420    0.086926    0.517441    11.00000   -1.20000
AFIX   0
HKLF 4


REM  190528_wzc_4349_0m_a.res in P2(1)/c
REM R1 =  0.0541 for    5178 Fo > 4sig(Fo)  and  0.0639 for all    6189 data
REM    424 parameters refined using      0 restraints

END

WGHT      0.0618      3.4357

REM Instructions for potential hydrogen bonds
EQIV $1 -x+1, y-1/2, -z+1/2
HTAB C35 F3_$1

REM Highest difference peak  1.039,  deepest hole -0.509,  1-sigma level  0.057
Q1    1   0.4557  0.8630  0.2403  11.00000  0.05    1.04
Q2    1   0.3902  0.7582  0.3013  11.00000  0.05    0.89
Q3    1   0.5252  0.7082  0.2659  11.00000  0.05    0.56
Q4    1   0.8920  1.1622  0.3546  11.00000  0.05    0.45
Q5    1   0.7243  1.2384  0.3186  11.00000  0.05    0.43
Q6    1   0.9006  1.0669  0.2968  11.00000  0.05    0.33
Q7    1   0.2200  0.6806  0.3758  11.00000  0.05    0.31
Q8    1   0.2343  0.6512  0.3633  11.00000  0.05    0.30
Q9    1   0.8506  1.0801  0.2811  11.00000  0.05    0.29
Q10   1   0.1778  0.4161  0.3017  11.00000  0.05    0.27
Q11   1   0.4614  0.6261  0.5438  11.00000  0.05    0.22
Q12   1   0.5632  0.8066  0.5395  11.00000  0.05    0.21
Q13   1   0.1685  0.5840  0.4009  11.00000  0.05    0.21
Q14   1   0.4826  0.7361  0.5374  11.00000  0.05    0.19
Q15   1   0.6020  0.9180  0.4392  11.00000  0.05    0.19
Q16   1   0.7191  1.0218  0.3585  11.00000  0.05    0.19
Q17   1   0.7105  0.9761  0.5640  11.00000  0.05    0.18
Q18   1   0.1218  0.5206  0.3648  11.00000  0.05    0.18
Q19   1   0.7575  0.9975  0.5999  11.00000  0.05    0.18
Q20   1   0.0957  0.2801  0.5397  11.00000  0.05    0.17
;
_shelx_res_checksum              479
_olex2_submission_special_instructions 'No special instructions were received'
####################################################################### 
# 
# This file contains crystal structure data downloaded from the 
# Cambridge Structural Database (CSD) hosted by the Cambridge 
# Crystallographic Data Centre (CCDC).
# 
# Full information about CCDC data access policies and citation 
# guidelines are available at http://www.ccdc.cam.ac.uk/access/V1 
# 
# Audit and citation data items may have been added by the CCDC. 
# Please retain this information to preserve the provenance of 
# this file and to allow appropriate attribution of the data. 
# 
#######################################################################

data_190326_wzc_4328_0m_sq
_database_code_depnum_ccdc_archive 'CCDC 1961661'
loop_
_audit_author_name
_audit_author_address
'Zhichao Wang'
;Zhejiang University
China
;
_audit_update_record             
;
2019-10-28 deposited with the CCDC.	2020-08-10 downloaded from the CCDC.
;
_audit_creation_date             2019-03-26
_audit_creation_method           
;
Olex2 1.2
(compiled 2018.05.29 svn.r3508 for OlexSys, GUI svn.r5506)
;
_shelx_SHELXL_version_number     2016/6
_chemical_name_common            ?
_chemical_name_systematic        ?
_chemical_formula_moiety         'C34 H21 F6 N3'
_chemical_formula_sum            'C34 H21 F6 N3'
_chemical_formula_weight         585.54
_chemical_melting_point          ?
loop_
_atom_type_symbol
_atom_type_description
_atom_type_scat_dispersion_real
_atom_type_scat_dispersion_imag
_atom_type_scat_source
C C 0.0033 0.0016 'International Tables Vol C Tables 4.2.6.8 and 6.1.1.4'
H H 0.0000 0.0000 'International Tables Vol C Tables 4.2.6.8 and 6.1.1.4'
F F 0.0171 0.0103 'International Tables Vol C Tables 4.2.6.8 and 6.1.1.4'
N N 0.0061 0.0033 'International Tables Vol C Tables 4.2.6.8 and 6.1.1.4'

_shelx_space_group_comment       
;
The symmetry employed for this shelxl refinement is uniquely defined
by the following loop, which should always be used as a source of
symmetry information in preference to the above space-group names.
They are only intended as comments.
;
_space_group_crystal_system      triclinic
_space_group_IT_number           2
_space_group_name_H-M_alt        'P -1'
_space_group_name_Hall           '-P 1'
loop_
_space_group_symop_operation_xyz
'x, y, z'
'-x, -y, -z'

_cell_length_a                   9.459(3)
_cell_length_b                   12.647(3)
_cell_length_c                   13.633(3)
_cell_angle_alpha                92.321(11)
_cell_angle_beta                 107.307(12)
_cell_angle_gamma                92.887(13)
_cell_volume                     1552.5(7)
_cell_formula_units_Z            2
_cell_measurement_reflns_used    9981
_cell_measurement_temperature    170(2)
_cell_measurement_theta_max      26.36
_cell_measurement_theta_min      2.26
_shelx_estimated_absorpt_T_max   0.981
_shelx_estimated_absorpt_T_min   0.949
_exptl_absorpt_coefficient_mu    0.099
_exptl_absorpt_correction_T_max  0.7454
_exptl_absorpt_correction_T_min  0.7185
_exptl_absorpt_correction_type   multi-scan
_exptl_absorpt_process_details   
;
SADABS-2016/2 (Bruker,2016/2) was used for absorption correction.
wR2(int) was 0.0821 before and 0.0351 after correction.
The Ratio of minimum to maximum transmission is 0.9639.
The \l/2 correction factor is Not present.
;
_exptl_absorpt_special_details   ?
_exptl_crystal_colour            yellow
_exptl_crystal_colour_primary    yellow
_exptl_crystal_density_diffrn    1.253
_exptl_crystal_density_meas      ?
_exptl_crystal_density_method    ?
_exptl_crystal_description       block
_exptl_crystal_F_000             600
_exptl_crystal_size_max          0.532
_exptl_crystal_size_mid          0.237
_exptl_crystal_size_min          0.195
_exptl_transmission_factor_max   ?
_exptl_transmission_factor_min   ?
_diffrn_reflns_av_R_equivalents  0.0227
_diffrn_reflns_av_unetI/netI     0.0265
_diffrn_reflns_Laue_measured_fraction_full 0.996
_diffrn_reflns_Laue_measured_fraction_max 0.991
_diffrn_reflns_limit_h_max       11
_diffrn_reflns_limit_h_min       -11
_diffrn_reflns_limit_k_max       15
_diffrn_reflns_limit_k_min       -15
_diffrn_reflns_limit_l_max       16
_diffrn_reflns_limit_l_min       -16
_diffrn_reflns_number            17779
_diffrn_reflns_point_group_measured_fraction_full 0.996
_diffrn_reflns_point_group_measured_fraction_max 0.991
_diffrn_reflns_theta_full        25.242
_diffrn_reflns_theta_max         26.420
_diffrn_reflns_theta_min         2.260
_diffrn_ambient_temperature      170.0
_diffrn_detector_area_resol_mean ?
_diffrn_measured_fraction_theta_full 0.996
_diffrn_measured_fraction_theta_max 0.991
_diffrn_measurement_device_type  'Bruker APEX-II CCD'
_diffrn_measurement_method       '\f and \w scans'
_diffrn_radiation_type           MoK\a
_diffrn_radiation_wavelength     0.71073
_diffrn_source                   ?
_diffrn_standards_number         0
_reflns_Friedel_coverage         0.000
_reflns_Friedel_fraction_full    .
_reflns_Friedel_fraction_max     .
_reflns_number_gt                5569
_reflns_number_total             6324
_reflns_special_details          
;
 Reflections were merged by SHELXL according to the crystal
 class for the calculation of statistics and refinement.
 
 Structure factors included contributions from the .fab file.
 
 _reflns_Friedel_fraction is defined as the number of unique
 Friedel pairs measured divided by the number that would be
 possible theoretically, ignoring centric projections and
 systematic absences.
;
_reflns_threshold_expression     'I > 2\s(I)'
_computing_cell_refinement       'SAINT V8.38A (?, 2016)'
_computing_data_collection       ?
_computing_data_reduction        'SAINT V8.38A (?, 2016)'
_computing_molecular_graphics    'Olex2 (Dolomanov et al., 2009)'
_computing_publication_material  'Olex2 (Dolomanov et al., 2009)'
_computing_structure_refinement  'ShelXL (Sheldrick, 2015)'
_computing_structure_solution    'SHELXT 2014/5 (Sheldrick, 2014)'
_refine_diff_density_max         0.758
_refine_diff_density_min         -0.600
_refine_diff_density_rms         0.052
_refine_ls_extinction_coef       .
_refine_ls_extinction_method     none
_refine_ls_goodness_of_fit_ref   1.064
_refine_ls_hydrogen_treatment    constr
_refine_ls_matrix_type           full
_refine_ls_number_parameters     388
_refine_ls_number_reflns         6324
_refine_ls_number_restraints     0
_refine_ls_R_factor_all          0.0678
_refine_ls_R_factor_gt           0.0622
_refine_ls_restrained_S_all      1.064
_refine_ls_shift/su_max          0.000
_refine_ls_shift/su_mean         0.000
_refine_ls_structure_factor_coef Fsqd
_refine_ls_weighting_details     
'w=1/[\s^2^(Fo^2^)+(0.0885P)^2^+1.0243P] where P=(Fo^2^+2Fc^2^)/3'
_refine_ls_weighting_scheme      calc
_refine_ls_wR_factor_gt          0.1738
_refine_ls_wR_factor_ref         0.1796
_refine_special_details          ?
_olex2_refinement_description    
;
1. Fixed Uiso
 At 1.2 times of:
  All C(H) groups
2.a Aromatic/amide H refined with riding coordinates:
 C1(H1), C2(H2), C3(H3), C4(H4), C10(H10), C11(H11), C13(H13), C14(H14),
 C16(H16), C18(H18), C20(H20), C24(H24), C25(H25), C26(H26), C27(H27), C28(H28),
  C30(H30), C31(H31), C32(H32), C33(H33), C34(H34)
;
_atom_sites_solution_hydrogens   geom
_atom_sites_solution_primary     ?
_atom_sites_solution_secondary   ?
loop_
_atom_site_label
_atom_site_type_symbol
_atom_site_fract_x
_atom_site_fract_y
_atom_site_fract_z
_atom_site_U_iso_or_equiv
_atom_site_adp_type
_atom_site_occupancy
_atom_site_site_symmetry_order
_atom_site_calc_flag
_atom_site_refinement_flags_posn
_atom_site_refinement_flags_adp
_atom_site_refinement_flags_occupancy
_atom_site_disorder_assembly
_atom_site_disorder_group
F1 F 0.5585(4) 0.2577(3) 0.91754(15) 0.1585(15) Uani 1 1 d . . . . .
F2 F 0.5534(3) 0.1006(2) 0.95837(19) 0.1338(12) Uani 1 1 d . . . . .
F3 F 0.7341(2) 0.20142(17) 1.03027(11) 0.0819(6) Uani 1 1 d . . . . .
F4 F 1.14123(19) 0.0924(3) 0.77829(18) 0.1232(10) Uani 1 1 d . . . . .
F5 F 1.13866(19) 0.0640(2) 0.93029(13) 0.1037(8) Uani 1 1 d . . . . .
F6 F 1.0667(3) -0.0529(2) 0.8115(2) 0.1408(12) Uani 1 1 d . . . . .
N1 N 0.66513(15) 0.10057(11) 0.49844(11) 0.0260(3) Uani 1 1 d . . . . .
N2 N 0.45597(15) 0.15431(11) 0.54853(11) 0.0257(3) Uani 1 1 d . . . . .
N3 N -0.16349(17) 0.35734(13) 0.42308(12) 0.0333(4) Uani 1 1 d . . . . .
C1 C 0.6528(2) 0.08314(15) 0.32056(14) 0.0320(4) Uani 1 1 d . . . . .
H1 H 0.751081 0.060541 0.339241 0.038 Uiso 1 1 calc R . . . .
C2 C 0.5759(2) 0.08982(16) 0.21933(15) 0.0364(4) Uani 1 1 d . . . . .
H2 H 0.621189 0.071991 0.167856 0.044 Uiso 1 1 calc R . . . .
C3 C 0.4296(2) 0.12300(16) 0.19026(15) 0.0364(4) Uani 1 1 d . . . . .
H3 H 0.377097 0.126916 0.119429 0.044 Uiso 1 1 calc R . . . .
C4 C 0.3629(2) 0.14954(14) 0.26330(14) 0.0313(4) Uani 1 1 d . . . . .
H4 H 0.264116 0.171243 0.242895 0.038 Uiso 1 1 calc R . . . .
C5 C 0.44019(18) 0.14483(13) 0.36917(13) 0.0257(3) Uani 1 1 d . . . . .
C6 C 0.58642(18) 0.10983(13) 0.39796(13) 0.0260(3) Uani 1 1 d . . . . .
C7 C 0.59633(18) 0.12251(12) 0.56712(13) 0.0245(3) Uani 1 1 d . . . . .
C8 C 0.38043(18) 0.16846(13) 0.45190(13) 0.0252(3) Uani 1 1 d . . . . .
C9 C 0.23334(18) 0.21198(13) 0.43600(13) 0.0261(3) Uani 1 1 d . . . . .
C10 C 0.19302(19) 0.29991(14) 0.37797(14) 0.0289(4) Uani 1 1 d . . . . .
H10 H 0.256130 0.327776 0.341231 0.035 Uiso 1 1 calc R . . . .
C11 C 0.06237(19) 0.34734(14) 0.37299(14) 0.0297(4) Uani 1 1 d . . . . .
H11 H 0.037823 0.408105 0.334161 0.036 Uiso 1 1 calc R . . . .
C12 C -0.03315(18) 0.30644(14) 0.42459(14) 0.0285(4) Uani 1 1 d . . . . .
C13 C 0.00382(19) 0.21561(15) 0.47924(15) 0.0321(4) Uani 1 1 d . . . . .
H13 H -0.062708 0.184481 0.511748 0.038 Uiso 1 1 calc R . . . .
C14 C 0.13659(19) 0.17065(14) 0.48639(14) 0.0303(4) Uani 1 1 d . . . . .
H14 H 0.162104 0.110690 0.526261 0.036 Uiso 1 1 calc R . . . .
C15 C 0.68220(18) 0.11673(13) 0.67734(13) 0.0265(4) Uani 1 1 d . . . . .
C16 C 0.6211(2) 0.14618(14) 0.75473(14) 0.0300(4) Uani 1 1 d . . . . .
H16 H 0.521663 0.166373 0.737289 0.036 Uiso 1 1 calc R . . . .
C17 C 0.7052(2) 0.14608(15) 0.85729(14) 0.0355(4) Uani 1 1 d . . . . .
C18 C 0.8498(2) 0.11631(17) 0.88475(15) 0.0405(5) Uani 1 1 d . . . . .
H18 H 0.906973 0.116594 0.955061 0.049 Uiso 1 1 calc R . . . .
C19 C 0.9097(2) 0.08585(18) 0.80681(16) 0.0408(5) Uani 1 1 d . . . . .
C20 C 0.8272(2) 0.08584(15) 0.70433(14) 0.0321(4) Uani 1 1 d . . . . .
H20 H 0.869653 0.064684 0.652231 0.039 Uiso 1 1 calc R . . . .
C21 C 0.6373(3) 0.1779(2) 0.93918(16) 0.0472(5) Uani 1 1 d . . . . .
C22 C 1.0644(3) 0.0509(3) 0.83311(19) 0.0663(8) Uani 1 1 d . . . . .
C23 C -0.22954(19) 0.41961(15) 0.33816(15) 0.0327(4) Uani 1 1 d . . . . .
C24 C -0.2726(3) 0.37355(19) 0.23901(17) 0.0498(6) Uani 1 1 d . . . . .
H24 H -0.258719 0.300728 0.227588 0.060 Uiso 1 1 calc R . . . .
C25 C -0.3358(3) 0.4337(2) 0.1566(2) 0.0680(8) Uani 1 1 d . . . . .
H25 H -0.364468 0.402050 0.088607 0.082 Uiso 1 1 calc R . . . .
C26 C -0.3577(3) 0.5393(2) 0.1725(2) 0.0637(7) Uani 1 1 d . . . . .
H26 H -0.401956 0.580048 0.115657 0.076 Uiso 1 1 calc R . . . .
C27 C -0.3150(2) 0.58537(18) 0.27095(18) 0.0456(5) Uani 1 1 d . . . . .
H27 H -0.330103 0.658028 0.282077 0.055 Uiso 1 1 calc R . . . .
C28 C -0.2502(2) 0.52599(15) 0.35388(16) 0.0347(4) Uani 1 1 d . . . . .
H28 H -0.219895 0.558252 0.421663 0.042 Uiso 1 1 calc R . . . .
C29 C -0.2113(2) 0.36783(14) 0.51195(15) 0.0309(4) Uani 1 1 d . . . . .
C30 C -0.3607(2) 0.38327(15) 0.50029(17) 0.0368(4) Uani 1 1 d . . . . .
H30 H -0.429095 0.383184 0.433235 0.044 Uiso 1 1 calc R . . . .
C31 C -0.4095(2) 0.39860(16) 0.5853(2) 0.0450(5) Uani 1 1 d . . . . .
H31 H -0.511008 0.409902 0.576077 0.054 Uiso 1 1 calc R . . . .
C32 C -0.3126(3) 0.39774(17) 0.6836(2) 0.0494(6) Uani 1 1 d . . . . .
H32 H -0.346618 0.408944 0.741874 0.059 Uiso 1 1 calc R . . . .
C33 C -0.1648(3) 0.38027(17) 0.69596(17) 0.0439(5) Uani 1 1 d . . . . .
H33 H -0.097647 0.378219 0.763258 0.053 Uiso 1 1 calc R . . . .
C34 C -0.1140(2) 0.36578(15) 0.61110(16) 0.0368(4) Uani 1 1 d . . . . .
H34 H -0.012382 0.354394 0.620656 0.044 Uiso 1 1 calc R . . . .

loop_
_atom_site_aniso_label
_atom_site_aniso_U_11
_atom_site_aniso_U_22
_atom_site_aniso_U_33
_atom_site_aniso_U_23
_atom_site_aniso_U_13
_atom_site_aniso_U_12
F1 0.239(3) 0.221(3) 0.0578(11) 0.0520(14) 0.0748(16) 0.195(3)
F2 0.164(2) 0.156(2) 0.1126(17) -0.0678(16) 0.1128(18) -0.0738(19)
F3 0.0846(12) 0.1231(16) 0.0361(8) -0.0182(8) 0.0155(8) 0.0221(11)
F4 0.0439(9) 0.239(3) 0.1038(16) 0.0741(18) 0.0331(10) 0.0521(13)
F5 0.0500(9) 0.202(2) 0.0487(9) 0.0032(12) -0.0073(7) 0.0476(12)
F6 0.0827(15) 0.127(2) 0.187(3) -0.0184(19) -0.0062(16) 0.0726(15)
N1 0.0242(7) 0.0277(7) 0.0272(7) 0.0025(5) 0.0088(6) 0.0041(5)
N2 0.0243(7) 0.0257(7) 0.0283(7) 0.0035(5) 0.0093(6) 0.0037(5)
N3 0.0271(7) 0.0381(8) 0.0372(9) 0.0056(7) 0.0114(6) 0.0121(6)
C1 0.0290(9) 0.0372(10) 0.0326(9) 0.0024(7) 0.0127(7) 0.0064(7)
C2 0.0401(10) 0.0427(10) 0.0310(9) 0.0011(8) 0.0171(8) 0.0062(8)
C3 0.0414(10) 0.0409(10) 0.0261(9) 0.0039(7) 0.0081(8) 0.0072(8)
C4 0.0320(9) 0.0322(9) 0.0292(9) 0.0039(7) 0.0075(7) 0.0068(7)
C5 0.0257(8) 0.0235(8) 0.0284(9) 0.0027(6) 0.0085(7) 0.0028(6)
C6 0.0262(8) 0.0247(8) 0.0282(8) 0.0020(6) 0.0097(7) 0.0023(6)
C7 0.0243(8) 0.0222(7) 0.0279(8) 0.0029(6) 0.0090(7) 0.0027(6)
C8 0.0243(8) 0.0223(8) 0.0295(8) 0.0030(6) 0.0089(7) 0.0019(6)
C9 0.0239(8) 0.0275(8) 0.0276(8) 0.0014(6) 0.0079(6) 0.0049(6)
C10 0.0286(8) 0.0292(9) 0.0319(9) 0.0046(7) 0.0128(7) 0.0047(7)
C11 0.0311(9) 0.0274(8) 0.0321(9) 0.0061(7) 0.0104(7) 0.0074(7)
C12 0.0236(8) 0.0298(9) 0.0325(9) 0.0008(7) 0.0084(7) 0.0063(6)
C13 0.0264(8) 0.0350(9) 0.0383(10) 0.0078(7) 0.0140(7) 0.0042(7)
C14 0.0272(8) 0.0303(9) 0.0351(9) 0.0084(7) 0.0101(7) 0.0063(7)
C15 0.0280(8) 0.0237(8) 0.0282(9) 0.0046(6) 0.0085(7) 0.0040(6)
C16 0.0312(9) 0.0297(9) 0.0306(9) 0.0036(7) 0.0106(7) 0.0075(7)
C17 0.0431(10) 0.0348(10) 0.0298(9) 0.0029(7) 0.0117(8) 0.0084(8)
C18 0.0411(11) 0.0515(12) 0.0263(9) 0.0041(8) 0.0047(8) 0.0111(9)
C19 0.0335(10) 0.0543(12) 0.0335(10) 0.0053(9) 0.0066(8) 0.0122(9)
C20 0.0296(9) 0.0388(10) 0.0297(9) 0.0046(7) 0.0102(7) 0.0086(7)
C21 0.0540(13) 0.0599(14) 0.0303(10) 0.0017(9) 0.0141(9) 0.0194(11)
C22 0.0412(13) 0.115(3) 0.0406(13) 0.0113(14) 0.0049(10) 0.0300(14)
C23 0.0238(8) 0.0371(10) 0.0374(10) 0.0040(8) 0.0081(7) 0.0095(7)
C24 0.0560(13) 0.0459(12) 0.0421(12) -0.0031(9) 0.0045(10) 0.0209(10)
C25 0.0827(19) 0.0751(18) 0.0376(12) -0.0007(12) -0.0002(12) 0.0379(15)
C26 0.0730(17) 0.0731(18) 0.0476(14) 0.0205(12) 0.0139(12) 0.0419(14)
C27 0.0453(11) 0.0422(11) 0.0567(13) 0.0138(10) 0.0225(10) 0.0197(9)
C28 0.0273(8) 0.0363(10) 0.0431(11) 0.0034(8) 0.0139(8) 0.0063(7)
C29 0.0297(9) 0.0245(8) 0.0416(10) 0.0024(7) 0.0154(8) 0.0030(6)
C30 0.0318(9) 0.0279(9) 0.0557(12) 0.0048(8) 0.0198(9) 0.0050(7)
C31 0.0441(11) 0.0319(10) 0.0723(15) 0.0078(10) 0.0360(11) 0.0081(8)
C32 0.0669(15) 0.0344(10) 0.0635(15) 0.0038(10) 0.0446(13) 0.0054(10)
C33 0.0571(13) 0.0368(10) 0.0420(11) 0.0019(8) 0.0218(10) -0.0006(9)
C34 0.0348(9) 0.0341(10) 0.0438(11) 0.0020(8) 0.0158(8) -0.0002(7)

_geom_special_details            
;
 All esds (except the esd in the dihedral angle between two l.s. planes)
 are estimated using the full covariance matrix.  The cell esds are taken
 into account individually in the estimation of esds in distances, angles
 and torsion angles; correlations between esds in cell parameters are only
 used when they are defined by crystal symmetry.  An approximate (isotropic)
 treatment of cell esds is used for estimating esds involving l.s. planes.
;
loop_
_geom_bond_atom_site_label_1
_geom_bond_atom_site_label_2
_geom_bond_distance
_geom_bond_site_symmetry_2
_geom_bond_publ_flag
F1 C21 1.277(3) . ?
F2 C21 1.311(3) . ?
F3 C21 1.317(3) . ?
F4 C22 1.296(4) . ?
F5 C22 1.301(3) . ?
F6 C22 1.336(4) . ?
N1 C6 1.364(2) . ?
N1 C7 1.318(2) . ?
N2 C7 1.360(2) . ?
N2 C8 1.323(2) . ?
N3 C12 1.415(2) . ?
N3 C23 1.430(2) . ?
N3 C29 1.418(2) . ?
C1 H1 0.9500 . ?
C1 C2 1.363(3) . ?
C1 C6 1.417(2) . ?
C2 H2 0.9500 . ?
C2 C3 1.412(3) . ?
C3 H3 0.9500 . ?
C3 C4 1.368(3) . ?
C4 H4 0.9500 . ?
C4 C5 1.416(2) . ?
C5 C6 1.420(2) . ?
C5 C8 1.432(2) . ?
C7 C15 1.487(2) . ?
C8 C9 1.481(2) . ?
C9 C10 1.394(2) . ?
C9 C14 1.392(2) . ?
C10 H10 0.9500 . ?
C10 C11 1.386(2) . ?
C11 H11 0.9500 . ?
C11 C12 1.393(2) . ?
C12 C13 1.397(2) . ?
C13 H13 0.9500 . ?
C13 C14 1.383(2) . ?
C14 H14 0.9500 . ?
C15 C16 1.392(2) . ?
C15 C20 1.391(2) . ?
C16 H16 0.9500 . ?
C16 C17 1.388(3) . ?
C17 C18 1.383(3) . ?
C17 C21 1.496(3) . ?
C18 H18 0.9500 . ?
C18 C19 1.395(3) . ?
C19 C20 1.383(3) . ?
C19 C22 1.494(3) . ?
C20 H20 0.9500 . ?
C23 C24 1.384(3) . ?
C23 C28 1.387(3) . ?
C24 H24 0.9500 . ?
C24 C25 1.383(3) . ?
C25 H25 0.9500 . ?
C25 C26 1.380(4) . ?
C26 H26 0.9500 . ?
C26 C27 1.377(4) . ?
C27 H27 0.9500 . ?
C27 C28 1.386(3) . ?
C28 H28 0.9500 . ?
C29 C30 1.398(3) . ?
C29 C34 1.393(3) . ?
C30 H30 0.9500 . ?
C30 C31 1.379(3) . ?
C31 H31 0.9500 . ?
C31 C32 1.381(4) . ?
C32 H32 0.9500 . ?
C32 C33 1.388(3) . ?
C33 H33 0.9500 . ?
C33 C34 1.388(3) . ?
C34 H34 0.9500 . ?

loop_
_geom_angle_atom_site_label_1
_geom_angle_atom_site_label_2
_geom_angle_atom_site_label_3
_geom_angle
_geom_angle_site_symmetry_1
_geom_angle_site_symmetry_3
_geom_angle_publ_flag
C7 N1 C6 116.37(14) . . ?
C8 N2 C7 117.47(14) . . ?
C12 N3 C23 118.75(15) . . ?
C12 N3 C29 121.62(15) . . ?
C29 N3 C23 118.16(14) . . ?
C2 C1 H1 119.9 . . ?
C2 C1 C6 120.13(17) . . ?
C6 C1 H1 119.9 . . ?
C1 C2 H2 119.7 . . ?
C1 C2 C3 120.64(17) . . ?
C3 C2 H2 119.7 . . ?
C2 C3 H3 119.7 . . ?
C4 C3 C2 120.51(17) . . ?
C4 C3 H3 119.7 . . ?
C3 C4 H4 119.8 . . ?
C3 C4 C5 120.34(17) . . ?
C5 C4 H4 119.8 . . ?
C4 C5 C6 118.93(16) . . ?
C4 C5 C8 125.12(16) . . ?
C6 C5 C8 115.89(15) . . ?
N1 C6 C1 118.78(15) . . ?
N1 C6 C5 121.78(15) . . ?
C1 C6 C5 119.44(16) . . ?
N1 C7 N2 126.98(15) . . ?
N1 C7 C15 117.16(15) . . ?
N2 C7 C15 115.80(14) . . ?
N2 C8 C5 121.39(15) . . ?
N2 C8 C9 115.72(15) . . ?
C5 C8 C9 122.88(15) . . ?
C10 C9 C8 121.49(15) . . ?
C14 C9 C8 120.01(15) . . ?
C14 C9 C10 118.29(15) . . ?
C9 C10 H10 119.5 . . ?
C11 C10 C9 121.07(16) . . ?
C11 C10 H10 119.5 . . ?
C10 C11 H11 119.8 . . ?
C10 C11 C12 120.37(16) . . ?
C12 C11 H11 119.8 . . ?
C11 C12 N3 120.42(16) . . ?
C11 C12 C13 118.70(15) . . ?
C13 C12 N3 120.86(16) . . ?
C12 C13 H13 119.8 . . ?
C14 C13 C12 120.50(16) . . ?
C14 C13 H13 119.8 . . ?
C9 C14 H14 119.5 . . ?
C13 C14 C9 120.96(16) . . ?
C13 C14 H14 119.5 . . ?
C16 C15 C7 120.63(15) . . ?
C20 C15 C7 120.17(15) . . ?
C20 C15 C16 119.15(16) . . ?
C15 C16 H16 119.9 . . ?
C17 C16 C15 120.12(17) . . ?
C17 C16 H16 119.9 . . ?
C16 C17 C21 119.23(18) . . ?
C18 C17 C16 121.09(18) . . ?
C18 C17 C21 119.68(18) . . ?
C17 C18 H18 120.8 . . ?
C17 C18 C19 118.45(18) . . ?
C19 C18 H18 120.8 . . ?
C18 C19 C22 120.21(19) . . ?
C20 C19 C18 121.02(18) . . ?
C20 C19 C22 118.76(19) . . ?
C15 C20 H20 119.9 . . ?
C19 C20 C15 120.16(17) . . ?
C19 C20 H20 119.9 . . ?
F1 C21 F2 107.5(3) . . ?
F1 C21 F3 106.4(2) . . ?
F1 C21 C17 113.25(19) . . ?
F2 C21 F3 102.3(2) . . ?
F2 C21 C17 112.4(2) . . ?
F3 C21 C17 114.2(2) . . ?
F4 C22 F5 109.8(3) . . ?
F4 C22 F6 102.4(3) . . ?
F4 C22 C19 113.3(2) . . ?
F5 C22 F6 104.1(3) . . ?
F5 C22 C19 114.4(2) . . ?
F6 C22 C19 111.9(3) . . ?
C24 C23 N3 119.77(18) . . ?
C24 C23 C28 119.52(18) . . ?
C28 C23 N3 120.71(18) . . ?
C23 C24 H24 120.0 . . ?
C25 C24 C23 119.9(2) . . ?
C25 C24 H24 120.0 . . ?
C24 C25 H25 119.8 . . ?
C26 C25 C24 120.5(2) . . ?
C26 C25 H25 119.8 . . ?
C25 C26 H26 120.1 . . ?
C27 C26 C25 119.8(2) . . ?
C27 C26 H26 120.1 . . ?
C26 C27 H27 119.9 . . ?
C26 C27 C28 120.1(2) . . ?
C28 C27 H27 119.9 . . ?
C23 C28 H28 119.9 . . ?
C27 C28 C23 120.2(2) . . ?
C27 C28 H28 119.9 . . ?
C30 C29 N3 119.15(17) . . ?
C34 C29 N3 122.29(16) . . ?
C34 C29 C30 118.55(18) . . ?
C29 C30 H30 119.7 . . ?
C31 C30 C29 120.6(2) . . ?
C31 C30 H30 119.7 . . ?
C30 C31 H31 119.6 . . ?
C30 C31 C32 120.8(2) . . ?
C32 C31 H31 119.6 . . ?
C31 C32 H32 120.5 . . ?
C31 C32 C33 119.0(2) . . ?
C33 C32 H32 120.5 . . ?
C32 C33 H33 119.6 . . ?
C34 C33 C32 120.7(2) . . ?
C34 C33 H33 119.6 . . ?
C29 C34 H34 119.9 . . ?
C33 C34 C29 120.29(19) . . ?
C33 C34 H34 119.9 . . ?

_shelx_res_file                  
;
TITL 190326_wzc_4328_0m_a.res in P-1
    190326_wzc_4328_0m_sq.res
    created by SHELXL-2016/6 at 13:52:46 on 26-Mar-2019
REM Old TITL 190326_wzc_4328_0m in P-1
REM SHELXT solution in P-1
REM R1 0.235, Rweak 0.011, Alpha 0.079, Orientation as input
REM Formula found by SHELXT: C34 F6 N2 O
CELL 0.71073 9.4595 12.6469 13.6326 92.321 107.307 92.887
ZERR 2 0.0027 0.0027 0.0034 0.011 0.012 0.013
LATT 1
SFAC C H F N
UNIT 68 42 12 6

L.S. 5 0 29
PLAN  20
SIZE 0.195 0.237 0.532
TEMP -103.15
BOND $H
htab
list 4
ABIN
fmap 2 53
acta
REM <olex2.extras>
REM <HklSrc "%.\\190326_wzc_4328_0m_sq.hkl">
REM </olex2.extras>

WGHT    0.088500    1.024300
FVAR       0.93325
F1    3    0.558510    0.257742    0.917543    11.00000    0.23915    0.22111 =
         0.05778    0.05199    0.07480    0.19510
F2    3    0.553364    0.100646    0.958368    11.00000    0.16445    0.15556 =
         0.11255   -0.06783    0.11278   -0.07381
F3    3    0.734074    0.201415    1.030273    11.00000    0.08458    0.12308 =
         0.03611   -0.01819    0.01551    0.02207
F4    3    1.141229    0.092443    0.778287    11.00000    0.04385    0.23904 =
         0.10382    0.07415    0.03308    0.05213
F5    3    1.138656    0.064038    0.930288    11.00000    0.05001    0.20160 =
         0.04875    0.00320   -0.00733    0.04760
F6    3    1.066665   -0.052903    0.811479    11.00000    0.08271    0.12653 =
         0.18725   -0.01838   -0.00619    0.07261
N1    4    0.665127    0.100572    0.498443    11.00000    0.02418    0.02766 =
         0.02719    0.00249    0.00878    0.00413
N2    4    0.455969    0.154311    0.548531    11.00000    0.02428    0.02575 =
         0.02826    0.00353    0.00926    0.00371
N3    4   -0.163493    0.357340    0.423078    11.00000    0.02710    0.03812 =
         0.03715    0.00563    0.01143    0.01209
C1    1    0.652808    0.083138    0.320559    11.00000    0.02901    0.03722 =
         0.03259    0.00240    0.01273    0.00643
AFIX  43
H1    2    0.751081    0.060541    0.339241    11.00000   -1.20000
AFIX   0
C2    1    0.575906    0.089823    0.219330    11.00000    0.04006    0.04271 =
         0.03102    0.00112    0.01714    0.00620
AFIX  43
H2    2    0.621189    0.071991    0.167856    11.00000   -1.20000
AFIX   0
C3    1    0.429583    0.123001    0.190262    11.00000    0.04141    0.04092 =
         0.02612    0.00388    0.00814    0.00719
AFIX  43
H3    2    0.377097    0.126916    0.119429    11.00000   -1.20000
AFIX   0
C4    1    0.362853    0.149540    0.263300    11.00000    0.03202    0.03216 =
         0.02920    0.00392    0.00748    0.00685
AFIX  43
H4    2    0.264116    0.171243    0.242895    11.00000   -1.20000
AFIX   0
C5    1    0.440190    0.144831    0.369175    11.00000    0.02572    0.02348 =
         0.02838    0.00266    0.00849    0.00275
C6    1    0.586424    0.109835    0.397959    11.00000    0.02623    0.02465 =
         0.02819    0.00204    0.00975    0.00232
C7    1    0.596326    0.122514    0.567118    11.00000    0.02433    0.02225 =
         0.02786    0.00286    0.00897    0.00267
C8    1    0.380430    0.168461    0.451904    11.00000    0.02433    0.02234 =
         0.02951    0.00304    0.00886    0.00192
C9    1    0.233336    0.211980    0.436005    11.00000    0.02385    0.02751 =
         0.02756    0.00136    0.00795    0.00491
C10   1    0.193016    0.299911    0.377970    11.00000    0.02860    0.02918 =
         0.03187    0.00455    0.01280    0.00474
AFIX  43
H10   2    0.256130    0.327776    0.341231    11.00000   -1.20000
AFIX   0
C11   1    0.062374    0.347341    0.372992    11.00000    0.03111    0.02743 =
         0.03213    0.00605    0.01043    0.00737
AFIX  43
H11   2    0.037823    0.408105    0.334161    11.00000   -1.20000
AFIX   0
C12   1   -0.033153    0.306438    0.424594    11.00000    0.02362    0.02983 =
         0.03252    0.00075    0.00837    0.00632
C13   1    0.003825    0.215607    0.479245    11.00000    0.02644    0.03500 =
         0.03827    0.00776    0.01397    0.00424
AFIX  43
H13   2   -0.062708    0.184481    0.511748    11.00000   -1.20000
AFIX   0
C14   1    0.136589    0.170649    0.486388    11.00000    0.02719    0.03027 =
         0.03508    0.00844    0.01012    0.00629
AFIX  43
H14   2    0.162104    0.110690    0.526261    11.00000   -1.20000
AFIX   0
C15   1    0.682202    0.116731    0.677339    11.00000    0.02803    0.02369 =
         0.02825    0.00465    0.00849    0.00400
C16   1    0.621094    0.146178    0.754726    11.00000    0.03121    0.02975 =
         0.03060    0.00361    0.01058    0.00753
AFIX  43
H16   2    0.521663    0.166373    0.737289    11.00000   -1.20000
AFIX   0
C17   1    0.705168    0.146082    0.857290    11.00000    0.04315    0.03476 =
         0.02979    0.00288    0.01173    0.00836
C18   1    0.849762    0.116312    0.884752    11.00000    0.04108    0.05149 =
         0.02633    0.00414    0.00469    0.01106
AFIX  43
H18   2    0.906973    0.116594    0.955061    11.00000   -1.20000
AFIX   0
C19   1    0.909695    0.085846    0.806806    11.00000    0.03352    0.05432 =
         0.03347    0.00526    0.00660    0.01215
C20   1    0.827195    0.085840    0.704330    11.00000    0.02963    0.03880 =
         0.02970    0.00456    0.01020    0.00856
AFIX  43
H20   2    0.869653    0.064684    0.652231    11.00000   -1.20000
AFIX   0
C21   1    0.637273    0.177928    0.939182    11.00000    0.05401    0.05985 =
         0.03031    0.00168    0.01411    0.01938
C22   1    1.064415    0.050869    0.833110    11.00000    0.04117    0.11540 =
         0.04060    0.01130    0.00495    0.03001
C23   1   -0.229542    0.419605    0.338157    11.00000    0.02380    0.03709 =
         0.03740    0.00401    0.00807    0.00945
C24   1   -0.272599    0.373553    0.239014    11.00000    0.05603    0.04588 =
         0.04213   -0.00315    0.00446    0.02092
AFIX  43
H24   2   -0.258719    0.300728    0.227588    11.00000   -1.20000
AFIX   0
C25   1   -0.335849    0.433681    0.156611    11.00000    0.08266    0.07506 =
         0.03758   -0.00072   -0.00024    0.03793
AFIX  43
H25   2   -0.364468    0.402050    0.088607    11.00000   -1.20000
AFIX   0
C26   1   -0.357669    0.539284    0.172487    11.00000    0.07304    0.07308 =
         0.04757    0.02047    0.01390    0.04191
AFIX  43
H26   2   -0.401956    0.580048    0.115657    11.00000   -1.20000
AFIX   0
C27   1   -0.315049    0.585366    0.270949    11.00000    0.04526    0.04222 =
         0.05670    0.01380    0.02250    0.01968
AFIX  43
H27   2   -0.330103    0.658028    0.282077    11.00000   -1.20000
AFIX   0
C28   1   -0.250225    0.525989    0.353885    11.00000    0.02729    0.03635 =
         0.04314    0.00345    0.01390    0.00630
AFIX  43
H28   2   -0.219895    0.558252    0.421663    11.00000   -1.20000
AFIX   0
C29   1   -0.211338    0.367834    0.511951    11.00000    0.02973    0.02452 =
         0.04157    0.00237    0.01538    0.00298
C30   1   -0.360657    0.383265    0.500290    11.00000    0.03176    0.02793 =
         0.05572    0.00481    0.01982    0.00500
AFIX  43
H30   2   -0.429095    0.383184    0.433235    11.00000   -1.20000
AFIX   0
C31   1   -0.409459    0.398602    0.585278    11.00000    0.04412    0.03189 =
         0.07227    0.00783    0.03605    0.00805
AFIX  43
H31   2   -0.511008    0.409902    0.576077    11.00000   -1.20000
AFIX   0
C32   1   -0.312585    0.397745    0.683599    11.00000    0.06686    0.03438 =
         0.06351    0.00376    0.04455    0.00539
AFIX  43
H32   2   -0.346618    0.408944    0.741874    11.00000   -1.20000
AFIX   0
C33   1   -0.164777    0.380274    0.695965    11.00000    0.05707    0.03684 =
         0.04201    0.00186    0.02175   -0.00060
AFIX  43
H33   2   -0.097647    0.378219    0.763258    11.00000   -1.20000
AFIX   0
C34   1   -0.113992    0.365775    0.611098    11.00000    0.03482    0.03406 =
         0.04382    0.00195    0.01580   -0.00017
AFIX  43
H34   2   -0.012382    0.354394    0.620656    11.00000   -1.20000
AFIX   0
HKLF 4


REM  190326_wzc_4328_0m_a.res in P-1
REM R1 =  0.0622 for    5569 Fo > 4sig(Fo)  and  0.0678 for all    6324 data
REM    388 parameters refined using      0 restraints

END

WGHT      0.0885      1.0243

REM Instructions for potential hydrogen bonds
EQIV $1 x-1, y, z
HTAB C13 N1_$1

REM Highest difference peak  0.758,  deepest hole -0.600,  1-sigma level  0.052
Q1    1   0.4952  0.1663  0.9036  11.00000  0.05    0.76
Q2    1   1.1477  0.1601  0.8354  11.00000  0.05    0.65
Q3    1   1.1604  0.1449  0.8962  11.00000  0.05    0.57
Q4    1   0.6836  0.2597  0.9793  11.00000  0.05    0.56
Q5    1   1.0919  0.0209  0.7796  11.00000  0.05    0.54
Q6    1   0.6619  0.1206  1.0075  11.00000  0.05    0.50
Q7    1   0.5580  0.0769  0.9658  11.00000  0.05    0.33
Q8    1   1.0914 -0.0131  0.8824  11.00000  0.05    0.31
Q9    1   0.5418  0.2779  0.9249  11.00000  0.05    0.27
Q10   1   0.5157  0.1266  0.3831  11.00000  0.05    0.25
Q11   1   0.2960  0.1920  0.4417  11.00000  0.05    0.23
Q12   1   0.6653  0.1231  0.8205  11.00000  0.05    0.20
Q13   1   0.8873  0.0979  0.8421  11.00000  0.05    0.20
Q14   1   0.9704  0.0812  0.8204  11.00000  0.05    0.20
Q15   1   0.1862  0.1963  0.4612  11.00000  0.05    0.19
Q16   1   0.6202  0.1045  0.3568  11.00000  0.05    0.19
Q17   1   0.0256  0.3394  0.4203  11.00000  0.05    0.19
Q18   1   0.6805  0.1607  0.8930  11.00000  0.05    0.19
Q19   1   0.3961  0.1453  0.4048  11.00000  0.05    0.18
Q20   1   0.6605  0.1438  0.7143  11.00000  0.05    0.18
;
_shelx_res_checksum              24436
_shelx_fab_file                  
;
    1    0    0     29.54      0.00
    2    0    0      2.23      0.00
    3    0    0     -1.75      0.00
    4    0    0     -0.96      0.00
    5    0    0     -0.72      0.00
    6    0    0      0.82      0.00
    7    0    0      1.22      0.00
    8    0    0      0.62      0.00
    9    0    0      0.19      0.00
   10    0    0     -0.01      0.00
   11    0    0      0.03      0.00
  -11    1    0     -0.10      0.00
  -10    1    0      0.01      0.00
   -9    1    0     -0.07      0.00
   -8    1    0     -0.24      0.00
   -7    1    0     -0.94      0.00
   -6    1    0     -1.44      0.00
   -5    1    0     -0.55      0.00
   -4    1    0     -0.23      0.00
   -3    1    0      1.68      0.00
   -2    1    0      7.28      0.00
   -1    1    0     -4.73      0.00
    1    1    0    -37.01      0.00
    2    1    0    -13.60      0.00
    3    1    0     -2.87      0.00
    4    1    0     -0.68      0.00
    5    1    0      0.92      0.00
    6    1    0      0.10      0.00
    7    1    0     -0.85      0.00
    8    1    0     -0.73      0.00
    9    1    0     -0.38      0.00
   10    1    0     -0.22      0.00
   11    1    0     -0.02      0.00
  -11    2    0     -0.01      0.00
  -10    2    0      0.03      0.00
   -9    2    0      0.07      0.00
   -8    2    0      0.00      0.00
   -7    2    0      0.50      0.00
   -6    2    0      1.38      0.00
   -5    2    0      0.96      0.00
   -4    2    0      1.39      0.00
   -3    2    0      2.51      0.00
   -2    2    0     -4.28      0.00
   -1    2    0     -9.66      0.00
    0    2    0      6.33      0.00
    1    2    0     21.32      0.00
    2    2    0     13.57      0.00
    3    2    0      4.89      0.00
    4    2    0      2.70      0.00
    5    2    0      0.37      0.00
    6    2    0     -0.32      0.00
    7    2    0      0.21      0.00
    8    2    0      0.37      0.00
    9    2    0      0.24      0.00
   10    2    0      0.31      0.00
   11    2    0      0.23      0.00
  -11    3    0      0.08      0.00
  -10    3    0      0.07      0.00
   -9    3    0      0.00      0.00
   -8    3    0      0.25      0.00
   -7    3    0     -0.05      0.00
   -6    3    0     -1.05      0.00
   -5    3    0     -0.58      0.00
   -4    3    0     -0.28      0.00
   -3    3    0     -3.67      0.00
   -2    3    0     -2.84      0.00
   -1    3    0      6.04      0.00
    0    3    0      6.61      0.00
    2    3    0     -6.32      0.00
    3    3    0     -2.68      0.00
    4    3    0     -2.20      0.00
    5    3    0     -1.23      0.00
    6    3    0      0.00      0.00
    7    3    0      0.01      0.00
    8    3    0     -0.09      0.00
    9    3    0      0.02      0.00
   10    3    0      0.01      0.00
  -11    4    0      0.00      0.00
  -10    4    0     -0.09      0.00
   -9    4    0     -0.01      0.00
   -8    4    0     -0.40      0.00
   -7    4    0     -0.51      0.00
   -6    4    0      0.47      0.00
   -5    4    0      0.46      0.00
   -4    4    0     -0.92      0.00
   -3    4    0      1.16      0.00
   -2    4    0      4.36      0.00
   -1    4    0      0.87      0.00
    1    4    0     -2.38      0.00
    2    4    0      1.23      0.00
    3    4    0      0.54      0.00
    4    4    0      0.59      0.00
    5    4    0      0.90      0.00
    6    4    0      0.10      0.00
    7    4    0     -0.01      0.00
    8    4    0      0.14      0.00
    9    4    0      0.00      0.00
   10    4    0     -0.25      0.00
  -10    5    0      0.06      0.00
   -9    5    0     -0.12      0.00
   -8    5    0      0.14      0.00
   -7    5    0      0.69      0.00
   -6    5    0      0.16      0.00
   -5    5    0     -0.47      0.00
   -4    5    0      0.73      0.00
   -3    5    0      0.86      0.00
   -2    5    0     -2.16      0.00
   -1    5    0     -3.00      0.00
    0    5    0      0.18      0.00
    1    5    0      2.00      0.00
    2    5    0      0.57      0.00
    3    5    0      0.29      0.00
    4    5    0      0.40      0.00
    5    5    0     -0.28      0.00
    6    5    0     -0.05      0.00
    7    5    0      0.12      0.00
    8    5    0     -0.09      0.00
    9    5    0     -0.06      0.00
   10    5    0      0.11      0.00
  -10    6    0     -0.12      0.00
   -9    6    0      0.03      0.00
   -8    6    0      0.08      0.00
   -7    6    0     -0.41      0.00
   -6    6    0     -0.30      0.00
   -5    6    0      0.50      0.00
   -4    6    0      0.00      0.00
   -3    6    0     -1.28      0.00
   -2    6    0     -0.04      0.00
   -1    6    0      2.29      0.00
    0    6    0      1.87      0.00
    1    6    0     -0.15      0.00
    2    6    0     -0.53      0.00
    3    6    0     -0.65      0.00
    4    6    0     -1.09      0.00
    5    6    0     -0.36      0.00
    6    6    0      0.13      0.00
    7    6    0     -0.03      0.00
    8    6    0      0.00      0.00
    9    6    0     -0.02      0.00
   10    6    0     -0.04      0.00
  -10    7    0      0.03      0.00
   -9    7    0      0.07      0.00
   -8    7    0      0.04      0.00
   -7    7    0      0.25      0.00
   -6    7    0      0.24      0.00
   -5    7    0     -0.59      0.00
   -4    7    0     -0.79      0.00
   -3    7    0      0.57      0.00
   -2    7    0      1.22      0.00
   -1    7    0     -0.45      0.00
    0    7    0     -1.78      0.00
    1    7    0     -1.24      0.00
    2    7    0     -0.82      0.00
    3    7    0     -0.12      0.00
    4    7    0      1.23      0.00
    5    7    0      1.07      0.00
    6    7    0      0.10      0.00
    7    7    0     -0.09      0.00
    8    7    0     -0.12      0.00
    9    7    0     -0.14      0.00
  -10    8    0      0.17      0.00
   -9    8    0      0.11      0.00
   -8    8    0      0.02      0.00
   -7    8    0     -0.12      0.00
   -6    8    0     -0.33      0.00
   -5    8    0      0.27      0.00
   -4    8    0      1.17      0.00
   -3    8    0      0.77      0.00
   -2    8    0     -0.58      0.00
   -1    8    0     -0.65      0.00
    0    8    0      0.50      0.00
    1    8    0      0.91      0.00
    2    8    0      1.43      0.00
    3    8    0      1.52      0.00
    4    8    0     -0.07      0.00
    5    8    0     -1.01      0.00
    6    8    0     -0.49      0.00
    7    8    0     -0.14      0.00
    8    8    0      0.04      0.00
    9    8    0      0.32      0.00
   -9    9    0     -0.16      0.00
   -8    9    0     -0.19      0.00
   -7    9    0     -0.17      0.00
   -6    9    0      0.29      0.00
   -5    9    0      0.31      0.00
   -4    9    0     -0.65      0.00
   -3    9    0     -1.27      0.00
   -2    9    0     -0.65      0.00
   -1    9    0      0.04      0.00
    0    9    0     -0.21      0.00
    1    9    0     -0.14      0.00
    2    9    0     -0.47      0.00
    3    9    0     -1.59      0.00
    4    9    0     -1.21      0.00
    5    9    0      0.04      0.00
    6    9    0      0.27      0.00
    7    9    0      0.13      0.00
    8    9    0      0.17      0.00
   -9   10    0     -0.04      0.00
   -8   10    0      0.02      0.00
   -7   10    0      0.18      0.00
   -6   10    0     -0.16      0.00
   -5   10    0     -0.50      0.00
   -4   10    0      0.00      0.00
   -3   10    0      0.73      0.00
   -2   10    0      0.65      0.00
   -1   10    0      0.28      0.00
    0   10    0      0.52      0.00
    1   10    0      0.31      0.00
    2   10    0     -0.16      0.00
    3   10    0      0.62      0.00
    4   10    0      1.22      0.00
    5   10    0      0.57      0.00
    6   10    0      0.14      0.00
    7   10    0      0.26      0.00
    8   10    0      0.07      0.00
   -8   11    0      0.09      0.00
   -7   11    0      0.02      0.00
   -6   11    0      0.16      0.00
   -5   11    0      0.37      0.00
   -4   11    0      0.16      0.00
   -3   11    0     -0.32      0.00
   -2   11    0     -0.24      0.00
   -1   11    0      0.29      0.00
    0   11    0      0.05      0.00
    1   11    0     -0.33      0.00
    2   11    0     -0.10      0.00
    3   11    0     -0.26      0.00
    4   11    0     -0.72      0.00
    5   11    0     -0.54      0.00
    6   11    0     -0.12      0.00
    7   11    0     -0.23      0.00
   -7   12    0      0.03      0.00
   -6   12    0      0.00      0.00
   -5   12    0     -0.15      0.00
   -4   12    0     -0.15      0.00
   -3   12    0      0.14      0.00
   -2   12    0      0.33      0.00
   -1   12    0     -0.24      0.00
    0   12    0     -0.53      0.00
    1   12    0     -0.13      0.00
    2   12    0      0.09      0.00
    3   12    0      0.22      0.00
    4   12    0      0.44      0.00
    5   12    0      0.54      0.00
    6   12    0      0.20      0.00
   -6   13    0     -0.27      0.00
   -5   13    0     -0.18      0.00
   -4   13    0      0.07      0.00
   -3   13    0      0.07      0.00
   -2   13    0     -0.24      0.00
   -1   13    0     -0.19      0.00
    0   13    0      0.08      0.00
    1   13    0     -0.03      0.00
    2   13    0     -0.03      0.00
    3   13    0      0.10      0.00
    4   13    0     -0.03      0.00
    5   13    0     -0.36      0.00
   -5   14    0      0.32      0.00
   -4   14    0      0.13      0.00
   -3   14    0      0.00      0.00
   -2   14    0      0.00      0.00
   -1   14    0      0.10      0.00
    0   14    0      0.19      0.00
    1   14    0      0.35      0.00
    2   14    0      0.32      0.00
    3   14    0     -0.07      0.00
    4   14    0     -0.18      0.00
   -4   15    0     -0.14      0.00
   -3   15    0     -0.16      0.00
   -2   15    0     -0.07      0.00
   -1   15    0      0.02      0.00
    0   15    0     -0.04      0.00
    1   15    0     -0.04      0.00
    2   15    0     -0.16      0.00
   -3  -15    1     -0.13      0.00
   -2  -15    1     -0.25      0.00
   -1  -15    1     -0.12      0.00
    0  -15    1     -0.02      0.00
    1  -15    1      0.16      0.00
    3  -15    1     -0.12      0.00
    4  -15    1     -0.11      0.00
   -4  -14    1     -0.34      0.00
   -3  -14    1     -0.12      0.00
   -2  -14    1      0.26      0.00
   -1  -14    1      0.20      0.00
    0  -14    1      0.25      0.00
    1  -14    1      0.15      0.00
    2  -14    1     -0.12      0.00
    3  -14    1     -0.09      0.00
    4  -14    1      0.11      0.00
    5  -14    1      0.21      0.00
   -6  -13    1     -0.35      0.00
   -5  -13    1     -0.23      0.00
   -4  -13    1      0.04      0.00
   -3  -13    1     -0.02      0.00
   -2  -13    1     -0.20      0.00
   -1  -13    1      0.13      0.00
    0  -13    1      0.09      0.00
    1  -13    1     -0.32      0.00
    2  -13    1     -0.16      0.00
    3  -13    1      0.12      0.00
    4  -13    1     -0.04      0.00
    5  -13    1     -0.20      0.00
    6  -13    1     -0.17      0.00
   -7  -12    1      0.07      0.00
   -6  -12    1      0.32      0.00
   -5  -12    1      0.41      0.00
   -4  -12    1      0.24      0.00
   -3  -12    1      0.24      0.00
   -2  -12    1      0.43      0.00
   -1  -12    1      0.00      0.00
    0  -12    1     -0.40      0.00
    1  -12    1      0.02      0.00
    2  -12    1      0.26      0.00
    3  -12    1     -0.05      0.00
    4  -12    1     -0.09      0.00
    5  -12    1      0.07      0.00
    6  -12    1      0.06      0.00
    7  -12    1      0.15      0.00
   -7  -11    1     -0.21      0.00
   -6  -11    1     -0.35      0.00
   -5  -11    1     -0.70      0.00
   -4  -11    1     -0.52      0.00
   -3  -11    1      0.01      0.00
   -2  -11    1     -0.21      0.00
   -1  -11    1     -0.40      0.00
    0  -11    1     -0.01      0.00
    1  -11    1     -0.15      0.00
    2  -11    1     -0.43      0.00
    3  -11    1     -0.04      0.00
    4  -11    1      0.45      0.00
    5  -11    1      0.27      0.00
    6  -11    1     -0.03      0.00
    7  -11    1     -0.08      0.00
    8  -11    1     -0.12      0.00
   -8  -10    1      0.05      0.00
   -7  -10    1      0.04      0.00
   -6  -10    1      0.13      0.00
   -5  -10    1      0.87      0.00
   -4  -10    1      1.21      0.00
   -3  -10    1      0.31      0.00
   -2  -10    1     -0.14      0.00
   -1  -10    1      0.30      0.00
    0  -10    1      0.21      0.00
    1  -10    1      0.48      0.00
    2  -10    1      1.13      0.00
    3  -10    1      0.73      0.00
    4  -10    1     -0.43      0.00
    5  -10    1     -0.71      0.00
    6  -10    1     -0.04      0.00
    7  -10    1      0.18      0.00
    8  -10    1      0.13      0.00
   -9   -9    1     -0.13      0.00
   -8   -9    1      0.02      0.00
   -7   -9    1      0.15      0.00
   -6   -9    1      0.42      0.00
   -5   -9    1     -0.17      0.00
   -4   -9    1     -1.36      0.00
   -3   -9    1     -1.30      0.00
   -2   -9    1     -0.51      0.00
   -1   -9    1     -0.47      0.00
    0   -9    1      0.01      0.00
    1   -9    1      0.18      0.00
    2   -9    1     -1.13      0.00
    3   -9    1     -1.63      0.00
    4   -9    1     -0.47      0.00
    5   -9    1      0.56      0.00
    6   -9    1      0.23      0.00
    7   -9    1     -0.15      0.00
    8   -9    1     -0.15      0.00
    9   -9    1     -0.22      0.00
   -9   -8    1      0.17      0.00
   -8   -8    1      0.00      0.00
   -7   -8    1     -0.03      0.00
   -6   -8    1     -0.54      0.00
   -5   -8    1     -0.79      0.00
   -4   -8    1      0.38      0.00
   -3   -8    1      1.40      0.00
   -2   -8    1      1.22      0.00
   -1   -8    1      1.25      0.00
    0   -8    1      0.62      0.00
    1   -8    1     -0.87      0.00
    2   -8    1     -0.29      0.00
    3   -8    1      1.33      0.00
    4   -8    1      1.26      0.00
    5   -8    1      0.16      0.00
    6   -8    1     -0.23      0.00
    7   -8    1     -0.02      0.00
    8   -8    1     -0.02      0.00
    9   -8    1      0.13      0.00
   -9   -7    1     -0.04      0.00
   -8   -7    1      0.11      0.00
   -7   -7    1      0.01      0.00
   -6   -7    1      0.28      0.00
   -5   -7    1      1.06      0.00
   -4   -7    1      0.62      0.00
   -3   -7    1     -0.44      0.00
   -2   -7    1     -0.64      0.00
   -1   -7    1     -1.37      0.00
    0   -7    1     -1.86      0.00
    1   -7    1      0.04      0.00
    2   -7    1      1.42      0.00
    3   -7    1      0.00      0.00
    4   -7    1     -1.05      0.00
    5   -7    1     -0.47      0.00
    6   -7    1      0.18      0.00
    7   -7    1      0.06      0.00
    8   -7    1     -0.03      0.00
    9   -7    1      0.07      0.00
   10   -7    1      0.01      0.00
  -10   -6    1      0.02      0.00
   -9   -6    1      0.04      0.00
   -8   -6    1     -0.06      0.00
   -7   -6    1     -0.11      0.00
   -6   -6    1     -0.14      0.00
   -5   -6    1     -0.90      0.00
   -4   -6    1     -1.08      0.00
   -3   -6    1     -0.40      0.00
   -2   -6    1     -0.65      0.00
   -1   -6    1      0.21      0.00
    0   -6    1      2.35      0.00
    1   -6    1      1.67      0.00
    2   -6    1     -1.10      0.00
    3   -6    1     -1.12      0.00
    4   -6    1      0.49      0.00
    5   -6    1      0.36      0.00
    6   -6    1     -0.38      0.00
    7   -6    1     -0.27      0.00
    8   -6    1      0.21      0.00
    9   -6    1      0.05      0.00
   10   -6    1     -0.08      0.00
  -10   -5    1      0.19      0.00
   -9   -5    1     -0.02      0.00
   -8   -5    1     -0.10      0.00
   -7   -5    1      0.00      0.00
   -6   -5    1     -0.14      0.00
   -5   -5    1      0.33      0.00
   -4   -5    1      1.16      0.00
   -3   -5    1      0.68      0.00
   -2   -5    1      1.49      0.00
   -1   -5    1      2.15      0.00
    0   -5    1     -1.26      0.00
    1   -5    1     -3.46      0.00
    2   -5    1     -0.72      0.00
    3   -5    1      1.60      0.00
    4   -5    1      0.21      0.00
    5   -5    1     -0.51      0.00
    6   -5    1      0.33      0.00
    7   -5    1      0.59      0.00
    8   -5    1      0.02      0.00
    9   -5    1     -0.11      0.00
   10   -5    1      0.05      0.00
  -10   -4    1     -0.28      0.00
   -9   -4    1     -0.08      0.00
   -8   -4    1      0.00      0.00
   -7   -4    1     -0.03      0.00
   -6   -4    1      0.39      0.00
   -5   -4    1      0.77      0.00
   -4   -4    1     -0.25      0.00
   -3   -4    1      0.12      0.00
   -2   -4    1     -0.25      0.00
    0   -4    1     -3.45      0.00
    1   -4    1      3.28      0.00
    2   -4    1      4.04      0.00
    3   -4    1     -0.21      0.00
    4   -4    1     -0.81      0.00
    5   -4    1      0.61      0.00
    6   -4    1      0.15      0.00
    7   -4    1     -0.50      0.00
    8   -4    1     -0.27      0.00
    9   -4    1     -0.03      0.00
   10   -4    1     -0.14      0.00
  -11   -3    1     -0.19      0.00
  -10   -3    1      0.02      0.00
   -9   -3    1     -0.04      0.00
   -8   -3    1      0.00      0.00
   -7   -3    1      0.22      0.00
   -6   -3    1     -0.04      0.00
   -5   -3    1     -1.35      0.00
   -4   -3    1     -1.47      0.00
   -3   -3    1     -2.55      0.00
   -2   -3    1     -5.74      0.00
    0   -3    1      9.26      0.00
    1   -3    1      3.30      0.00
    2   -3    1     -4.71      0.00
    3   -3    1     -2.89      0.00
    4   -3    1     -0.06      0.00
    5   -3    1     -0.76      0.00
    6   -3    1     -0.58      0.00
    7   -3    1      0.22      0.00
    8   -3    1      0.16      0.00
    9   -3    1     -0.03      0.00
   10   -3    1      0.09      0.00
  -11   -2    1      0.15      0.00
  -10   -2    1      0.17      0.00
   -9   -2    1      0.27      0.00
   -8   -2    1      0.39      0.00
   -7   -2    1      0.06      0.00
   -6   -2    1     -0.42      0.00
   -5   -2    1      0.62      0.00
   -4   -2    1      2.10      0.00
   -3   -2    1      4.52      0.00
   -2   -2    1     14.66      0.00
   -1   -2    1     16.61      0.00
    0   -2    1     -2.27      0.00
    1   -2    1    -10.92      0.00
    2   -2    1     -1.45      0.00
    3   -2    1      3.08      0.00
    4   -2    1      1.37      0.00
    5   -2    1      1.36      0.00
    6   -2    1      1.14      0.00
    7   -2    1      0.04      0.00
    8   -2    1     -0.12      0.00
    9   -2    1      0.07      0.00
   10   -2    1      0.07      0.00
   11   -2    1     -0.01      0.00
  -11   -1    1     -0.03      0.00
  -10   -1    1     -0.12      0.00
   -9   -1    1     -0.31      0.00
   -8   -1    1     -0.70      0.00
   -7   -1    1     -0.65      0.00
   -6   -1    1      0.28      0.00
   -5   -1    1      0.45      0.00
   -4   -1    1     -0.80      0.00
   -3   -1    1     -2.61      0.00
   -2   -1    1    -16.72      0.00
   -1   -1    1    -36.19      0.00
    1   -1    1      3.64      0.00
    2   -1    1      6.66      0.00
    3   -1    1      0.50      0.00
    4   -1    1     -0.43      0.00
    5   -1    1     -1.15      0.00
    6   -1    1     -1.67      0.00
    7   -1    1     -0.70      0.00
    8   -1    1     -0.01      0.00
    9   -1    1      0.06      0.00
   10   -1    1      0.02      0.00
   11   -1    1     -0.11      0.00
  -11    0    1      0.06      0.00
  -10    0    1      0.06      0.00
   -9    0    1      0.25      0.00
   -8    0    1      0.67      0.00
   -7    0    1      0.99      0.00
   -6    0    1      0.29      0.00
   -5    0    1     -0.59      0.00
   -4    0    1     -0.38      0.00
   -3    0    1     -1.56      0.00
   -2    0    1      6.86      0.00
   -1    0    1     35.76      0.00
    1    0    1     17.50      0.00
    2    0    1     -1.01      0.00
    3    0    1     -1.18      0.00
    4    0    1     -0.98      0.00
    5    0    1     -0.28      0.00
    6    0    1      1.25      0.00
    7    0    1      1.24      0.00
    8    0    1      0.47      0.00
    9    0    1      0.08      0.00
   10    0    1     -0.05      0.00
   11    0    1      0.01      0.00
  -11    1    1     -0.02      0.00
  -10    1    1     -0.03      0.00
   -9    1    1     -0.14      0.00
   -8    1    1     -0.42      0.00
   -7    1    1     -1.05      0.00
   -6    1    1     -0.88      0.00
   -5    1    1     -0.04      0.00
   -4    1    1     -0.35      0.00
   -3    1    1      2.15      0.00
   -2    1    1      4.32      0.00
   -1    1    1    -14.65      0.00
    0    1    1    -38.65      0.00
    1    1    1    -29.21      0.00
    2    1    1     -8.71      0.00
    3    1    1     -2.60      0.00
    4    1    1     -0.30      0.00
    5    1    1      0.84      0.00
    6    1    1     -0.28      0.00
    7    1    1     -0.93      0.00
    8    1    1     -0.63      0.00
    9    1    1     -0.32      0.00
   10    1    1     -0.26      0.00
  -11    2    1     -0.05      0.00
  -10    2    1      0.01      0.00
   -9    2    1      0.05      0.00
   -8    2    1      0.04      0.00
   -7    2    1      0.88      0.00
   -6    2    1      1.27      0.00
   -5    2    1      0.41      0.00
   -4    2    1      1.38      0.00
   -3    2    1      1.37      0.00
   -2    2    1     -5.33      0.00
   -1    2    1     -3.67      0.00
    0    2    1     14.73      0.00
    2    2    1     10.55      0.00
    3    2    1      4.60      0.00
    4    2    1      2.33      0.00
    5    2    1      0.07      0.00
    6    2    1     -0.05      0.00
    7    2    1      0.39      0.00
    8    2    1      0.34      0.00
    9    2    1      0.16      0.00
   10    2    1      0.33      0.00
  -11    3    1      0.02      0.00
  -10    3    1     -0.03      0.00
   -9    3    1     -0.07      0.00
   -8    3    1      0.30      0.00
   -7    3    1     -0.33      0.00
   -6    3    1     -1.20      0.00
   -5    3    1     -0.22      0.00
   -4    3    1     -0.74      0.00
   -3    3    1     -3.61      0.00
   -2    3    1     -0.21      0.00
   -1    3    1      6.34      0.00
    0    3    1      1.37      0.00
    1    3    1     -7.41      0.00
    2    3    1     -6.04      0.00
    3    3    1     -3.02      0.00
    4    3    1     -2.42      0.00
    5    3    1     -0.83      0.00
    6    3    1     -0.03      0.00
    7    3    1     -0.20      0.00
    8    3    1     -0.23      0.00
    9    3    1      0.03      0.00
   10    3    1      0.02      0.00
  -11    4    1      0.02      0.00
  -10    4    1     -0.02      0.00
   -9    4    1      0.12      0.00
   -8    4    1     -0.36      0.00
   -7    4    1     -0.33      0.00
   -6    4    1      0.64      0.00
   -5    4    1      0.04      0.00
   -4    4    1     -0.57      0.00
   -3    4    1      2.41      0.00
   -2    4    1      3.49      0.00
   -1    4    1     -1.40      0.00
    0    4    1     -3.83      0.00
    1    4    1      0.03      0.00
    2    4    1      1.95      0.00
    3    4    1      1.13      0.00
    4    4    1      1.43      0.00
    5    4    1      0.89      0.00
    6    4    1     -0.03      0.00
    7    4    1      0.02      0.00
    8    4    1      0.24      0.00
    9    4    1      0.09      0.00
   10    4    1     -0.16      0.00
  -11    5    1      0.01      0.00
  -10    5    1      0.10      0.00
   -9    5    1     -0.08      0.00
   -8    5    1      0.17      0.00
   -7    5    1      0.57      0.00
   -6    5    1     -0.09      0.00
   -5    5    1     -0.18      0.00
   -4    5    1      0.92      0.00
   -3    5    1     -0.27      0.00
   -2    5    1     -2.91      0.00
   -1    5    1     -2.11      0.00
    0    5    1      0.85      0.00
    1    5    1      1.21      0.00
    2    5    1      0.09      0.00
    3    5    1      0.15      0.00
    4    5    1     -0.28      0.00
    5    5    1     -0.59      0.00
    6    5    1     -0.04      0.00
    7    5    1      0.12      0.00
    8    5    1     -0.05      0.00
    9    5    1     -0.05      0.00
   10    5    1      0.04      0.00
  -10    6    1     -0.11      0.00
   -9    6    1     -0.03      0.00
   -8    6    1     -0.10      0.00
   -7    6    1     -0.47      0.00
   -6    6    1     -0.12      0.00
   -5    6    1      0.47      0.00
   -4    6    1     -0.34      0.00
   -3    6    1     -0.81      0.00
   -2    6    1      0.83      0.00
   -1    6    1      2.35      0.00
    0    6    1      1.55      0.00
    1    6    1      0.28      0.00
    2    6    1     -0.02      0.00
    3    6    1     -0.78      0.00
    4    6    1     -0.95      0.00
    5    6    1     -0.17      0.00
    6    6    1      0.12      0.00
    7    6    1      0.04      0.00
    8    6    1      0.05      0.00
    9    6    1     -0.06      0.00
  -10    7    1      0.04      0.00
   -9    7    1      0.02      0.00
   -8    7    1      0.13      0.00
   -7    7    1      0.41      0.00
   -6    7    1      0.24      0.00
   -5    7    1     -0.54      0.00
   -4    7    1     -0.40      0.00
   -3    7    1      0.57      0.00
   -2    7    1      0.61      0.00
   -1    7    1     -0.66      0.00
    0    7    1     -1.39      0.00
    1    7    1     -1.27      0.00
    2    7    1     -1.32      0.00
    3    7    1     -0.11      0.00
    4    7    1      1.25      0.00
    5    7    1      0.90      0.00
    6    7    1      0.18      0.00
    7    7    1     -0.05      0.00
    8    7    1     -0.26      0.00
    9    7    1     -0.19      0.00
  -10    8    1      0.05      0.00
   -9    8    1      0.09      0.00
   -8    8    1      0.04      0.00
   -7    8    1     -0.23      0.00
   -6    8    1     -0.32      0.00
   -5    8    1      0.25      0.00
   -4    8    1      0.70      0.00
   -3    8    1      0.26      0.00
   -2    8    1     -0.40      0.00
   -1    8    1     -0.25      0.00
    0    8    1      0.24      0.00
    1    8    1      0.48      0.00
    2    8    1      1.47      0.00
    3    8    1      1.35      0.00
    4    8    1     -0.27      0.00
    5    8    1     -0.75      0.00
    6    8    1     -0.35      0.00
    7    8    1     -0.24      0.00
    8    8    1      0.06      0.00
    9    8    1      0.35      0.00
   -9    9    1     -0.04      0.00
   -8    9    1     -0.21      0.00
   -7    9    1     -0.08      0.00
   -6    9    1      0.23      0.00
   -5    9    1      0.04      0.00
   -4    9    1     -0.55      0.00
   -3    9    1     -0.65      0.00
   -2    9    1     -0.26      0.00
   -1    9    1     -0.22      0.00
    0    9    1     -0.36      0.00
    1    9    1      0.07      0.00
    2    9    1     -0.46      0.00
    3    9    1     -1.38      0.00
    4    9    1     -0.69      0.00
    5    9    1      0.11      0.00
    6    9    1      0.00      0.00
    7    9    1      0.09      0.00
    8    9    1      0.20      0.00
   -9   10    1     -0.11      0.00
   -8   10    1      0.07      0.00
   -7   10    1      0.14      0.00
   -6   10    1     -0.22      0.00
   -5   10    1     -0.19      0.00
   -4   10    1      0.33      0.00
   -3   10    1      0.61      0.00
   -2   10    1      0.23      0.00
   -1   10    1      0.23      0.00
    0   10    1      0.66      0.00
    1   10    1      0.29      0.00
    2   10    1      0.10      0.00
    3   10    1      0.85      0.00
    4   10    1      0.92      0.00
    5   10    1      0.18      0.00
    6   10    1      0.15      0.00
    7   10    1      0.31      0.00
    8   10    1      0.06      0.00
   -8   11    1      0.12      0.00
   -7   11    1     -0.05      0.00
   -6   11    1      0.26      0.00
   -5   11    1      0.35      0.00
   -4   11    1     -0.05      0.00
   -3   11    1     -0.48      0.00
   -2   11    1     -0.15      0.00
   -1   11    1      0.27      0.00
    0   11    1     -0.05      0.00
    1   11    1     -0.13      0.00
    2   11    1     -0.10      0.00
    3   11    1     -0.55      0.00
    4   11    1     -0.83      0.00
    5   11    1     -0.35      0.00
    6   11    1      0.03      0.00
    7   11    1     -0.18      0.00
   -8   12    1     -0.11      0.00
   -7   12    1      0.06      0.00
   -6   12    1      0.01      0.00
   -5   12    1     -0.26      0.00
   -4   12    1     -0.21      0.00
   -3   12    1      0.15      0.00
   -2   12    1      0.20      0.00
   -1   12    1     -0.23      0.00
    0   12    1     -0.24      0.00
    1   12    1     -0.19      0.00
    2   12    1     -0.16      0.00
    3   12    1      0.14      0.00
    4   12    1      0.48      0.00
    5   12    1      0.56      0.00
    6   12    1      0.14      0.00
   -7   13    1     -0.03      0.00
   -6   13    1     -0.30      0.00
   -5   13    1     -0.09      0.00
   -4   13    1      0.15      0.00
   -3   13    1      0.07      0.00
   -2   13    1     -0.04      0.00
   -1   13    1      0.10      0.00
    0   13    1     -0.01      0.00
    1   13    1     -0.17      0.00
    2   13    1      0.01      0.00
    3   13    1      0.14      0.00
    4   13    1      0.03      0.00
    5   13    1     -0.32      0.00
   -5   14    1      0.27      0.00
   -4   14    1      0.06      0.00
   -3   14    1      0.08      0.00
   -2   14    1      0.06      0.00
   -1   14    1     -0.08      0.00
    0   14    1     -0.02      0.00
    1   14    1      0.24      0.00
    2   14    1      0.29      0.00
    3   14    1      0.09      0.00
    4   14    1     -0.05      0.00
   -4   15    1     -0.06      0.00
   -3   15    1     -0.13      0.00
   -2   15    1     -0.19      0.00
   -1   15    1     -0.17      0.00
    0   15    1     -0.04      0.00
    1   15    1      0.15      0.00
    2   15    1      0.01      0.00
   -3  -15    2     -0.17      0.00
   -2  -15    2     -0.17      0.00
   -1  -15    2     -0.10      0.00
    0  -15    2     -0.07      0.00
    1  -15    2      0.13      0.00
    2  -15    2      0.06      0.00
    3  -15    2     -0.10      0.00
   -4  -14    2     -0.35      0.00
   -3  -14    2      0.03      0.00
   -2  -14    2      0.10      0.00
   -1  -14    2     -0.06      0.00
    0  -14    2      0.17      0.00
    1  -14    2      0.08      0.00
    2  -14    2     -0.18      0.00
    3  -14    2     -0.07      0.00
    4  -14    2      0.09      0.00
    5  -14    2      0.07      0.00
   -6  -13    2     -0.19      0.00
   -5  -13    2      0.04      0.00
   -4  -13    2      0.17      0.00
   -3  -13    2     -0.24      0.00
   -2  -13    2     -0.28      0.00
   -1  -13    2      0.24      0.00
    0  -13    2      0.07      0.00
    1  -13    2     -0.15      0.00
    2  -13    2      0.12      0.00
    3  -13    2      0.19      0.00
    4  -13    2     -0.16      0.00
    5  -13    2     -0.15      0.00
    6  -13    2     -0.08      0.00
   -7  -12    2      0.29      0.00
   -6  -12    2      0.40      0.00
   -5  -12    2      0.23      0.00
   -4  -12    2     -0.01      0.00
   -3  -12    2      0.32      0.00
   -2  -12    2      0.62      0.00
   -1  -12    2      0.09      0.00
    0  -12    2      0.00      0.00
    1  -12    2      0.21      0.00
    2  -12    2     -0.02      0.00
    3  -12    2     -0.31      0.00
    4  -12    2     -0.03      0.00
    5  -12    2      0.20      0.00
    6  -12    2      0.09      0.00
    7  -12    2      0.29      0.00
   -7  -11    2     -0.17      0.00
   -6  -11    2     -0.54      0.00
   -5  -11    2     -0.74      0.00
   -4  -11    2     -0.27      0.00
   -3  -11    2      0.02      0.00
   -2  -11    2     -0.41      0.00
   -1  -11    2     -0.31      0.00
    0  -11    2     -0.27      0.00
    1  -11    2     -0.65      0.00
    2  -11    2     -0.48      0.00
    3  -11    2      0.24      0.00
    4  -11    2      0.59      0.00
    5  -11    2      0.12      0.00
    6  -11    2     -0.13      0.00
    7  -11    2     -0.25      0.00
    8  -11    2     -0.25      0.00
   -8  -10    2      0.01      0.00
   -7  -10    2     -0.16      0.00
   -6  -10    2      0.17      0.00
   -5  -10    2      0.92      0.00
   -4  -10    2      0.85      0.00
   -3  -10    2      0.08      0.00
   -2  -10    2      0.19      0.00
   -1  -10    2      0.28      0.00
    0  -10    2      0.02      0.00
    1  -10    2      0.77      0.00
    2  -10    2      1.32      0.00
    3  -10    2      0.48      0.00
    4  -10    2     -0.71      0.00
    5  -10    2     -0.63      0.00
    6  -10    2      0.06      0.00
    7  -10    2      0.20      0.00
    8  -10    2      0.24      0.00
   -9   -9    2     -0.16      0.00
   -8   -9    2     -0.14      0.00
   -7   -9    2      0.14      0.00
   -6   -9    2      0.30      0.00
   -5   -9    2     -0.42      0.00
   -4   -9    2     -1.10      0.00
   -3   -9    2     -0.71      0.00
   -2   -9    2     -0.57      0.00
   -1   -9    2     -0.72      0.00
    0   -9    2      0.15      0.00
    1   -9    2     -0.01      0.00
    2   -9    2     -1.45      0.00
    3   -9    2     -1.40      0.00
    4   -9    2     -0.07      0.00
    5   -9    2      0.58      0.00
    6   -9    2      0.10      0.00
    7   -9    2     -0.10      0.00
    8   -9    2     -0.16      0.00
    9   -9    2     -0.17      0.00
   -9   -8    2     -0.02      0.00
   -8   -8    2     -0.03      0.00
   -7   -8    2     -0.02      0.00
   -6   -8    2     -0.45      0.00
   -5   -8    2     -0.21      0.00
   -4   -8    2      0.82      0.00
   -3   -8    2      1.11      0.00
   -2   -8    2      0.92      0.00
   -1   -8    2      1.33      0.00
    0   -8    2      0.50      0.00
    1   -8    2     -0.76      0.00
    2   -8    2      0.44      0.00
    3   -8    2      1.54      0.00
    4   -8    2      0.87      0.00
    5   -8    2      0.02      0.00
    6   -8    2     -0.10      0.00
    7   -8    2     -0.01      0.00
    8   -8    2     -0.04      0.00
    9   -8    2      0.11      0.00
  -10   -7    2     -0.08      0.00
   -9   -7    2      0.09      0.00
   -8   -7    2      0.30      0.00
   -7   -7    2      0.22      0.00
   -6   -7    2      0.62      0.00
   -5   -7    2      0.82      0.00
   -4   -7    2     -0.19      0.00
   -3   -7    2     -0.91      0.00
   -2   -7    2     -0.77      0.00
   -1   -7    2     -1.55      0.00
    0   -7    2     -1.56      0.00
    1   -7    2      0.66      0.00
    2   -7    2      0.95      0.00
    3   -7    2     -0.85      0.00
    4   -7    2     -1.04      0.00
    5   -7    2     -0.31      0.00
    6   -7    2      0.10      0.00
    7   -7    2     -0.02      0.00
    8   -7    2      0.01      0.00
    9   -7    2      0.09      0.00
  -10   -6    2      0.09      0.00
   -9   -6    2      0.05      0.00
   -8   -6    2     -0.11      0.00
   -7   -6    2     -0.19      0.00
   -6   -6    2     -0.60      0.00
   -5   -6    2     -1.34      0.00
   -4   -6    2     -0.89      0.00
   -3   -6    2     -0.13      0.00
   -2   -6    2     -0.31      0.00
   -1   -6    2      1.10      0.00
    0   -6    2      2.70      0.00
    1   -6    2      0.59      0.00
    2   -6    2     -1.79      0.00
    3   -6    2     -0.39      0.00
    4   -6    2      0.86      0.00
    5   -6    2      0.27      0.00
    6   -6    2     -0.27      0.00
    7   -6    2     -0.07      0.00
    8   -6    2      0.20      0.00
    9   -6    2     -0.03      0.00
   10   -6    2     -0.09      0.00
  -10   -5    2      0.13      0.00
   -9   -5    2      0.03      0.00
   -8   -5    2     -0.03      0.00
   -7   -5    2     -0.10      0.00
   -6   -5    2     -0.07      0.00
   -5   -5    2      0.90      0.00
   -4   -5    2      1.52      0.00
   -3   -5    2      1.09      0.00
   -2   -5    2      2.19      0.00
   -1   -5    2      1.44      0.00
    0   -5    2     -2.74      0.00
    1   -5    2     -3.08      0.00
    2   -5    2      0.81      0.00
    3   -5    2      1.68      0.00
    4   -5    2     -0.23      0.00
    5   -5    2     -0.35      0.00
    6   -5    2      0.31      0.00
    7   -5    2      0.28      0.00
    8   -5    2     -0.13      0.00
    9   -5    2     -0.04      0.00
   10   -5    2      0.07      0.00
  -11   -4    2     -0.16      0.00
  -10   -4    2     -0.17      0.00
   -9   -4    2     -0.08      0.00
   -8   -4    2     -0.15      0.00
   -7   -4    2     -0.07      0.00
   -6   -4    2      0.47      0.00
   -5   -4    2      0.32      0.00
   -4   -4    2     -0.69      0.00
   -3   -4    2     -0.02      0.00
   -2   -4    2     -1.71      0.00
   -1   -4    2     -5.31      0.00
    0   -4    2     -1.28      0.00
    1   -4    2      4.50      0.00
    2   -4    2      2.65      0.00
    3   -4    2     -1.15      0.00
    4   -4    2     -0.55      0.00
    5   -4    2      0.39      0.00
    6   -4    2     -0.17      0.00
    7   -4    2     -0.33      0.00
    8   -4    2     -0.01      0.00
    9   -4    2      0.00      0.00
   10   -4    2     -0.16      0.00
  -11   -3    2      0.00      0.00
  -10   -3    2      0.00      0.00
   -9   -3    2     -0.18      0.00
   -8   -3    2      0.01      0.00
   -7   -3    2      0.30      0.00
   -6   -3    2     -0.06      0.00
   -5   -3    2     -0.87      0.00
   -4   -3    2     -0.52      0.00
   -3   -3    2     -2.62      0.00
   -2   -3    2     -4.35      0.00
   -1   -3    2      3.65      0.00
    0   -3    2      7.91      0.00
    1   -3    2     -0.26      0.00
    2   -3    2     -4.94      0.00
    3   -3    2     -1.65      0.00
    4   -3    2      0.04      0.00
    5   -3    2     -0.63      0.00
    6   -3    2     -0.02      0.00
    7   -3    2      0.39      0.00
    8   -3    2      0.02      0.00
    9   -3    2     -0.12      0.00
   10   -3    2      0.08      0.00
  -11   -2    2     -0.01      0.00
  -10   -2    2     -0.01      0.00
   -9   -2    2      0.32      0.00
   -8   -2    2      0.40      0.00
   -7   -2    2      0.03      0.00
   -6   -2    2     -0.23      0.00
   -5   -2    2      0.62      0.00
   -4   -2    2      0.86      0.00
   -3   -2    2      3.95      0.00
   -2   -2    2     13.18      0.00
   -1   -2    2      9.66      0.00
    1   -2    2     -7.32      0.00
    2   -2    2      1.59      0.00
    3   -2    2      2.90      0.00
    4   -2    2      1.15      0.00
    5   -2    2      1.36      0.00
    6   -2    2      0.68      0.00
    7   -2    2     -0.31      0.00
    8   -2    2     -0.17      0.00
    9   -2    2      0.12      0.00
   10   -2    2      0.11      0.00
  -11   -1    2     -0.03      0.00
  -10   -1    2      0.01      0.00
   -9   -1    2     -0.28      0.00
   -8   -1    2     -0.60      0.00
   -7   -1    2     -0.39      0.00
   -6   -1    2      0.15      0.00
   -5   -1    2     -0.32      0.00
   -4   -1    2     -0.57      0.00
   -3   -1    2     -2.42      0.00
   -1   -1    2    -27.64      0.00
    0   -1    2    -10.33      0.00
    1   -1    2      6.57      0.00
    2   -1    2      3.31      0.00
    3   -1    2     -0.86      0.00
    4   -1    2     -0.69      0.00
    5   -1    2     -1.40      0.00
    6   -1    2     -1.49      0.00
    7   -1    2     -0.37      0.00
    8   -1    2      0.14      0.00
    9   -1    2      0.06      0.00
   10   -1    2     -0.03      0.00
  -11    0    2      0.04      0.00
  -10    0    2      0.06      0.00
   -9    0    2      0.30      0.00
   -8    0    2      0.71      0.00
   -7    0    2      0.63      0.00
   -6    0    2     -0.07      0.00
   -5    0    2      0.04      0.00
   -4    0    2      0.25      0.00
   -3    0    2     -0.63      0.00
   -2    0    2     10.79      0.00
   -1    0    2     33.25      0.00
    0    0    2     29.90      0.00
    1    0    2      6.11      0.00
    2    0    2     -1.82      0.00
    3    0    2     -0.16      0.00
    4    0    2     -0.52      0.00
    5    0    2      0.30      0.00
    6    0    2      1.39      0.00
    7    0    2      1.00      0.00
    8    0    2      0.23      0.00
    9    0    2      0.03      0.00
   10    0    2      0.01      0.00
  -11    1    2      0.09      0.00
  -10    1    2      0.00      0.00
   -9    1    2     -0.11      0.00
   -8    1    2     -0.60      0.00
   -7    1    2     -1.02      0.00
   -6    1    2     -0.32      0.00
   -5    1    2      0.02      0.00
   -4    1    2     -0.55      0.00
   -3    1    2      1.95      0.00
   -2    1    2     -0.51      0.00
   -1    1    2    -20.58      0.00
    0    1    2    -32.61      0.00
    1    1    2    -17.57      0.00
    2    1    2     -4.19      0.00
    3    1    2     -1.89      0.00
    4    1    2      0.04      0.00
    5    1    2      0.43      0.00
    6    1    2     -0.65      0.00
    7    1    2     -0.87      0.00
    8    1    2     -0.37      0.00
    9    1    2     -0.20      0.00
   10    1    2     -0.28      0.00
  -11    2    2     -0.10      0.00
  -10    2    2      0.03      0.00
   -9    2    2     -0.07      0.00
   -8    2    2      0.06      0.00
   -7    2    2      1.08      0.00
   -6    2    2      0.92      0.00
   -5    2    2      0.17      0.00
   -4    2    2      1.36      0.00
   -3    2    2      0.07      0.00
   -2    2    2     -4.33      0.00
   -1    2    2      3.19      0.00
    0    2    2     18.24      0.00
    1    2    2     16.82      0.00
    2    2    2      7.03      0.00
    3    2    2      3.61      0.00
    4    2    2      1.40      0.00
    5    2    2     -0.15      0.00
    6    2    2      0.18      0.00
    7    2    2      0.50      0.00
    8    2    2      0.24      0.00
    9    2    2      0.06      0.00
   10    2    2      0.32      0.00
  -11    3    2     -0.01      0.00
  -10    3    2     -0.16      0.00
   -9    3    2     -0.14      0.00
   -8    3    2      0.28      0.00
   -7    3    2     -0.58      0.00
   -6    3    2     -1.01      0.00
   -5    3    2     -0.06      0.00
   -4    3    2     -1.34      0.00
   -3    3    2     -2.80      0.00
   -2    3    2      1.81      0.00
   -1    3    2      4.48      0.00
    0    3    2     -3.18      0.00
    1    3    2     -8.28      0.00
    2    3    2     -5.16      0.00
    3    3    2     -3.19      0.00
    4    3    2     -2.14      0.00
    5    3    2     -0.45      0.00
    6    3    2      0.02      0.00
    7    3    2     -0.26      0.00
    8    3    2     -0.28      0.00
    9    3    2      0.03      0.00
   10    3    2     -0.04      0.00
  -11    4    2      0.00      0.00
  -10    4    2      0.01      0.00
   -9    4    2      0.23      0.00
   -8    4    2     -0.21      0.00
   -7    4    2      0.03      0.00
   -6    4    2      0.65      0.00
   -5    4    2     -0.24      0.00
   -4    4    2      0.19      0.00
   -3    4    2      2.97      0.00
   -2    4    2      2.09      0.00
   -1    4    2     -2.44      0.00
    0    4    2     -2.25      0.00
    1    4    2      1.32      0.00
    2    4    2      1.81      0.00
    3    4    2      1.61      0.00
    4    4    2      1.87      0.00
    5    4    2      0.92      0.00
    6    4    2      0.00      0.00
    7    4    2      0.01      0.00
    8    4    2      0.24      0.00
    9    4    2      0.07      0.00
   10    4    2     -0.08      0.00
  -11    5    2      0.01      0.00
  -10    5    2      0.15      0.00
   -9    5    2      0.01      0.00
   -8    5    2      0.21      0.00
   -7    5    2      0.32      0.00
   -6    5    2     -0.32      0.00
   -5    5    2      0.07      0.00
   -4    5    2      0.59      0.00
   -3    5    2     -1.17      0.00
   -2    5    2     -2.79      0.00
   -1    5    2     -1.27      0.00
    0    5    2      0.59      0.00
    1    5    2      0.33      0.00
    2    5    2      0.16      0.00
    3    5    2      0.15      0.00
    4    5    2     -0.56      0.00
    5    5    2     -0.68      0.00
    6    5    2     -0.20      0.00
    7    5    2      0.06      0.00
    8    5    2     -0.03      0.00
    9    5    2      0.03      0.00
  -11    6    2      0.03      0.00
  -10    6    2     -0.03      0.00
   -9    6    2     -0.04      0.00
   -8    6    2     -0.24      0.00
   -7    6    2     -0.51      0.00
   -6    6    2      0.02      0.00
   -5    6    2      0.33      0.00
   -4    6    2     -0.33      0.00
   -3    6    2     -0.13      0.00
   -2    6    2      1.17      0.00
   -1    6    2      1.87      0.00
    0    6    2      1.37      0.00
    1    6    2      1.06      0.00
    2    6    2      0.43      0.00
    3    6    2     -0.69      0.00
    4    6    2     -0.78      0.00
    5    6    2     -0.26      0.00
    6    6    2      0.05      0.00
    7    6    2      0.08      0.00
    8    6    2      0.08      0.00
    9    6    2     -0.10      0.00
  -10    7    2     -0.02      0.00
   -9    7    2     -0.13      0.00
   -8    7    2      0.10      0.00
   -7    7    2      0.44      0.00
   -6    7    2      0.23      0.00
   -5    7    2     -0.36      0.00
   -4    7    2     -0.11      0.00
   -3    7    2      0.26      0.00
   -2    7    2      0.02      0.00
   -1    7    2     -0.57      0.00
    0    7    2     -0.82      0.00
    1    7    2     -1.38      0.00
    2    7    2     -1.66      0.00
    3    7    2     -0.24      0.00
    4    7    2      0.85      0.00
    5    7    2      0.70      0.00
    6    7    2      0.32      0.00
    7    7    2      0.03      0.00
    8    7    2     -0.25      0.00
    9    7    2     -0.17      0.00
  -10    8    2     -0.10      0.00
   -9    8    2      0.07      0.00
   -8    8    2      0.05      0.00
   -7    8    2     -0.21      0.00
   -6    8    2     -0.23      0.00
   -5    8    2      0.17      0.00
   -4    8    2      0.26      0.00
   -3    8    2     -0.06      0.00
   -2    8    2     -0.10      0.00
   -1    8    2      0.10      0.00
    0    8    2      0.00      0.00
    1    8    2      0.27      0.00
    2    8    2      1.32      0.00
    3    8    2      0.92      0.00
    4    8    2     -0.26      0.00
    5    8    2     -0.33      0.00
    6    8    2     -0.21      0.00
    7    8    2     -0.24      0.00
    8    8    2      0.08      0.00
   -9    9    2      0.07      0.00
   -8    9    2     -0.10      0.00
   -7    9    2      0.06      0.00
   -6    9    2      0.14      0.00
   -5    9    2     -0.11      0.00
   -4    9    2     -0.43      0.00
   -3    9    2     -0.17      0.00
   -2    9    2      0.03      0.00
   -1    9    2     -0.32      0.00
    0    9    2     -0.35      0.00
    1    9    2      0.01      0.00
    2    9    2     -0.57      0.00
    3    9    2     -0.93      0.00
    4    9    2     -0.14      0.00
    5    9    2      0.08      0.00
    6    9    2     -0.16      0.00
    7    9    2      0.05      0.00
    8    9    2      0.11      0.00
   -9   10    2     -0.08      0.00
   -8   10    2      0.15      0.00
   -7   10    2      0.07      0.00
   -6   10    2     -0.21      0.00
   -5   10    2     -0.03      0.00
   -4   10    2      0.48      0.00
   -3   10    2      0.52      0.00
   -2   10    2      0.05      0.00
   -1   10    2      0.18      0.00
    0   10    2      0.44      0.00
    1   10    2      0.20      0.00
    2   10    2      0.43      0.00
    3   10    2      0.98      0.00
    4   10    2      0.60      0.00
    5   10    2     -0.05      0.00
    6   10    2      0.12      0.00
    7   10    2      0.18      0.00
   -8   11    2     -0.10      0.00
   -7   11    2     -0.25      0.00
   -6   11    2      0.15      0.00
   -5   11    2      0.24      0.00
   -4   11    2     -0.14      0.00
   -3   11    2     -0.51      0.00
   -2   11    2     -0.25      0.00
   -1   11    2     -0.11      0.00
    0   11    2     -0.12      0.00
    1   11    2      0.14      0.00
    2   11    2     -0.05      0.00
    3   11    2     -0.67      0.00
    4   11    2     -0.86      0.00
    5   11    2     -0.25      0.00
    6   11    2      0.04      0.00
    7   11    2     -0.05      0.00
   -8   12    2     -0.12      0.00
   -7   12    2      0.22      0.00
   -6   12    2      0.13      0.00
   -5   12    2     -0.19      0.00
   -4   12    2     -0.17      0.00
   -3   12    2      0.10      0.00
   -1   12    2      0.11      0.00
    0   12    2      0.23      0.00
    1   12    2     -0.08      0.00
    2   12    2     -0.26      0.00
    3   12    2     -0.02      0.00
    4   12    2      0.41      0.00
    5   12    2      0.46      0.00
    6   12    2      0.14      0.00
   -7   13    2      0.02      0.00
   -6   13    2     -0.23      0.00
   -5   13    2      0.03      0.00
   -4   13    2      0.16      0.00
   -3   13    2      0.03      0.00
   -2   13    2      0.14      0.00
   -1   13    2      0.24      0.00
    0   13    2     -0.12      0.00
    1   13    2     -0.30      0.00
    2   13    2     -0.10      0.00
    3   13    2      0.14      0.00
    4   13    2      0.07      0.00
    5   13    2     -0.19      0.00
   -5   14    2      0.01      0.00
   -4   14    2     -0.13      0.00
   -3   14    2      0.10      0.00
   -2   14    2      0.12      0.00
   -1   14    2     -0.17      0.00
    0   14    2     -0.26      0.00
    1   14    2      0.00      0.00
    2   14    2      0.21      0.00
    3   14    2      0.14      0.00
   -4   15    2      0.12      0.00
   -2   15    2     -0.23      0.00
   -1   15    2     -0.32      0.00
    0   15    2      0.00      0.00
    1   15    2      0.32      0.00
    2   15    2      0.17      0.00
   -3  -15    3     -0.16      0.00
   -2  -15    3     -0.01      0.00
   -1  -15    3     -0.11      0.00
    0  -15    3     -0.23      0.00
    1  -15    3     -0.06      0.00
    2  -15    3     -0.06      0.00
    3  -15    3     -0.08      0.00
   -5  -14    3     -0.18      0.00
   -4  -14    3     -0.12      0.00
   -3  -14    3      0.20      0.00
   -2  -14    3     -0.08      0.00
   -1  -14    3     -0.19      0.00
    0  -14    3      0.13      0.00
    1  -14    3      0.08      0.00
    2  -14    3     -0.09      0.00
    3  -14    3      0.02      0.00
    4  -14    3      0.07      0.00
    5  -14    3     -0.04      0.00
   -6  -13    3     -0.01      0.00
   -5  -13    3      0.28      0.00
   -4  -13    3      0.17      0.00
   -3  -13    3     -0.41      0.00
   -2  -13    3     -0.19      0.00
   -1  -13    3      0.23      0.00
    0  -13    3      0.04      0.00
    1  -13    3      0.06      0.00
    2  -13    3      0.32      0.00
    3  -13    3      0.15      0.00
    4  -13    3     -0.23      0.00
    5  -13    3     -0.05      0.00
    6  -13    3     -0.04      0.00
   -7  -12    3      0.39      0.00
   -6  -12    3      0.37      0.00
   -5  -12    3      0.02      0.00
   -4  -12    3     -0.14      0.00
   -3  -12    3      0.41      0.00
   -2  -12    3      0.48      0.00
   -1  -12    3      0.13      0.00
    0  -12    3      0.31      0.00
    1  -12    3      0.18      0.00
    2  -12    3     -0.28      0.00
    3  -12    3     -0.43      0.00
    4  -12    3      0.04      0.00
    5  -12    3      0.16      0.00
    6  -12    3      0.07      0.00
    7  -12    3      0.30      0.00
   -8  -11    3      0.08      0.00
   -7  -11    3     -0.15      0.00
   -6  -11    3     -0.58      0.00
   -5  -11    3     -0.61      0.00
   -4  -11    3     -0.10      0.00
   -3  -11    3     -0.20      0.00
   -2  -11    3     -0.47      0.00
   -1  -11    3     -0.17      0.00
    0  -11    3     -0.52      0.00
    1  -11    3     -0.82      0.00
    2  -11    3     -0.36      0.00
    3  -11    3      0.38      0.00
    4  -11    3      0.50      0.00
    5  -11    3      0.02      0.00
    6  -11    3     -0.12      0.00
    7  -11    3     -0.31      0.00
   -8  -10    3     -0.02      0.00
   -7  -10    3     -0.18      0.00
   -6  -10    3      0.30      0.00
   -5  -10    3      0.82      0.00
   -4  -10    3      0.42      0.00
   -3  -10    3      0.09      0.00
   -2  -10    3      0.56      0.00
   -1  -10    3      0.22      0.00
    0  -10    3      0.07      0.00
    1  -10    3      0.94      0.00
    2  -10    3      1.09      0.00
    3  -10    3      0.16      0.00
    4  -10    3     -0.68      0.00
    5  -10    3     -0.37      0.00
    6  -10    3      0.10      0.00
    7  -10    3      0.23      0.00
    8  -10    3      0.23      0.00
   -9   -9    3     -0.16      0.00
   -8   -9    3     -0.18      0.00
   -7   -9    3      0.09      0.00
   -6   -9    3      0.00      0.00
   -5   -9    3     -0.64      0.00
   -4   -9    3     -0.74      0.00
   -3   -9    3     -0.27      0.00
   -2   -9    3     -0.70      0.00
   -1   -9    3     -0.76      0.00
    0   -9    3      0.13      0.00
    1   -9    3     -0.46      0.00
    2   -9    3     -1.41      0.00
    3   -9    3     -0.75      0.00
    4   -9    3      0.25      0.00
    5   -9    3      0.39      0.00
    6   -9    3     -0.02      0.00
    7   -9    3     -0.07      0.00
    8   -9    3     -0.19      0.00
   -9   -8    3     -0.12      0.00
   -8   -8    3     -0.07      0.00
   -7   -8    3     -0.13      0.00
   -6   -8    3     -0.29      0.00
   -5   -8    3      0.29      0.00
   -4   -8    3      1.07      0.00
   -3   -8    3      0.84      0.00
   -2   -8    3      0.75      0.00
   -1   -8    3      1.19      0.00
    0   -8    3      0.16      0.00
    1   -8    3     -0.28      0.00
    2   -8    3      1.21      0.00
    3   -8    3      1.29      0.00
    4   -8    3      0.36      0.00
    5   -8    3     -0.08      0.00
    6   -8    3     -0.05      0.00
    7   -8    3     -0.05      0.00
    8   -8    3     -0.03      0.00
    9   -8    3      0.05      0.00
  -10   -7    3     -0.05      0.00
   -9   -7    3      0.17      0.00
   -8   -7    3      0.31      0.00
   -7   -7    3      0.40      0.00
   -6   -7    3      0.83      0.00
   -5   -7    3      0.53      0.00
   -4   -7    3     -0.68      0.00
   -3   -7    3     -1.13      0.00
   -2   -7    3     -0.95      0.00
   -1   -7    3     -1.66      0.00
    0   -7    3     -0.86      0.00
    1   -7    3      1.09      0.00
    2   -7    3      0.03      0.00
    3   -7    3     -1.47      0.00
    4   -7    3     -0.92      0.00
    5   -7    3     -0.21      0.00
    6   -7    3      0.07      0.00
    7   -7    3      0.02      0.00
    8   -7    3      0.12      0.00
    9   -7    3      0.16      0.00
  -10   -6    3      0.09      0.00
   -9   -6    3     -0.04      0.00
   -8   -6    3     -0.11      0.00
   -7   -6    3     -0.21      0.00
   -6   -6    3     -0.85      0.00
   -5   -6    3     -1.30      0.00
   -4   -6    3     -0.60      0.00
   -3   -6    3      0.00      0.00
   -2   -6    3      0.11      0.00
   -1   -6    3      1.94      0.00
    0   -6    3      2.51      0.00
    1   -6    3     -0.63      0.00
    2   -6    3     -1.80      0.00
    3   -6    3      0.44      0.00
    4   -6    3      1.09      0.00
    5   -6    3      0.34      0.00
    6   -6    3     -0.06      0.00
    7   -6    3      0.09      0.00
    8   -6    3      0.07      0.00
    9   -6    3     -0.19      0.00
  -10   -5    3     -0.01      0.00
   -9   -5    3      0.12      0.00
   -8   -5    3      0.10      0.00
   -7   -5    3     -0.04      0.00
   -6   -5    3      0.16      0.00
   -5   -5    3      1.02      0.00
   -4   -5    3      1.25      0.00
   -3   -5    3      1.21      0.00
   -2   -5    3      2.23      0.00
   -1   -5    3      0.25      0.00
    0   -5    3     -3.48      0.00
    1   -5    3     -1.92      0.00
    2   -5    3      1.78      0.00
    3   -5    3      1.28      0.00
    4   -5    3     -0.44      0.00
    5   -5    3     -0.24      0.00
    6   -5    3      0.12      0.00
    7   -5    3     -0.08      0.00
    8   -5    3     -0.21      0.00
    9   -5    3      0.08      0.00
   10   -5    3      0.13      0.00
  -11   -4    3     -0.13      0.00
  -10   -4    3      0.05      0.00
   -9   -4    3     -0.05      0.00
   -8   -4    3     -0.26      0.00
   -7   -4    3     -0.21      0.00
   -6   -4    3      0.11      0.00
   -5   -4    3     -0.29      0.00
   -4   -4    3     -0.66      0.00
   -3   -4    3      0.01      0.00
   -2   -4    3     -2.38      0.00
   -1   -4    3     -4.20      0.00
    0   -4    3      0.86      0.00
    1   -4    3      4.17      0.00
    2   -4    3      0.98      0.00
    3   -4    3     -1.46      0.00
    4   -4    3     -0.34      0.00
    5   -4    3      0.07      0.00
    6   -4    3     -0.33      0.00
    7   -4    3     -0.09      0.00
    8   -4    3      0.20      0.00
    9   -4    3      0.02      0.00
   10   -4    3     -0.18      0.00
  -11   -3    3      0.16      0.00
  -10   -3    3     -0.08      0.00
   -9   -3    3     -0.26      0.00
   -8   -3    3      0.00      0.00
   -7   -3    3      0.26      0.00
   -6   -3    3      0.09      0.00
   -5   -3    3      0.03      0.00
   -4   -3    3      0.24      0.00
   -3   -3    3     -2.48      0.00
   -2   -3    3     -2.56      0.00
   -1   -3    3      4.23      0.00
    0   -3    3      4.28      0.00
    1   -3    3     -2.69      0.00
    2   -3    3     -3.79      0.00
    3   -3    3     -0.49      0.00
    4   -3    3      0.07      0.00
    5   -3    3     -0.35      0.00
    6   -3    3      0.36      0.00
    7   -3    3      0.39      0.00
    8   -3    3     -0.12      0.00
    9   -3    3     -0.17      0.00
   10   -3    3      0.09      0.00
  -11   -2    3     -0.13      0.00
  -10   -2    3     -0.03      0.00
   -9   -2    3      0.33      0.00
   -8   -2    3      0.29      0.00
   -7   -2    3      0.07      0.00
   -6   -2    3      0.08      0.00
   -5   -2    3      0.35      0.00
   -4   -2    3     -0.16      0.00
   -3   -2    3      3.50      0.00
   -2   -2    3      9.87      0.00
   -1   -2    3      3.79      0.00
    0   -2    3     -5.84      0.00
    1   -2    3     -2.20      0.00
    2   -2    3      3.28      0.00
    3   -2    3      2.05      0.00
    4   -2    3      0.77      0.00
    5   -2    3      1.08      0.00
    6   -2    3      0.23      0.00
    7   -2    3     -0.43      0.00
    8   -2    3     -0.08      0.00
    9   -2    3      0.18      0.00
   10   -2    3      0.09      0.00
  -11   -1    3      0.01      0.00
  -10   -1    3     -0.01      0.00
   -9   -1    3     -0.36      0.00
   -8   -1    3     -0.39      0.00
   -7   -1    3     -0.09      0.00
   -6   -1    3     -0.12      0.00
   -5   -1    3     -0.85      0.00
   -4   -1    3     -0.31      0.00
   -3   -1    3     -2.78      0.00
   -2   -1    3    -14.42      0.00
   -1   -1    3    -16.80      0.00
    0   -1    3     -1.65      0.00
    1   -1    3      4.84      0.00
    2   -1    3     -0.29      0.00
    3   -1    3     -1.57      0.00
    4   -1    3     -0.68      0.00
    5   -1    3     -1.28      0.00
    6   -1    3     -1.03      0.00
    7   -1    3     -0.06      0.00
    8   -1    3      0.13      0.00
    9   -1    3     -0.04      0.00
   10   -1    3     -0.05      0.00
  -11    0    3     -0.03      0.00
  -10    0    3      0.06      0.00
   -9    0    3      0.46      0.00
   -8    0    3      0.74      0.00
   -7    0    3      0.25      0.00
   -6    0    3     -0.17      0.00
   -5    0    3      0.62      0.00
   -4    0    3      0.51      0.00
   -3    0    3      0.77      0.00
   -2    0    3     12.39      0.00
   -1    0    3     25.03      0.00
    0    0    3     14.95      0.00
    1    0    3     -0.27      0.00
    2    0    3     -0.83      0.00
    3    0    3      0.72      0.00
    4    0    3     -0.05      0.00
    5    0    3      0.71      0.00
    6    0    3      1.25      0.00
    7    0    3      0.59      0.00
    8    0    3      0.04      0.00
    9    0    3      0.09      0.00
   10    0    3      0.04      0.00
  -11    1    3      0.16      0.00
  -10    1    3      0.06      0.00
   -9    1    3     -0.13      0.00
   -8    1    3     -0.79      0.00
   -7    1    3     -0.87      0.00
   -6    1    3     -0.06      0.00
   -5    1    3     -0.25      0.00
   -4    1    3     -0.51      0.00
   -3    1    3      1.27      0.00
   -2    1    3     -4.48      0.00
    0    1    3    -22.09      0.00
    1    1    3     -7.90      0.00
    2    1    3     -1.50      0.00
    3    1    3     -1.21      0.00
    4    1    3      0.16      0.00
    5    1    3     -0.08      0.00
    6    1    3     -0.92      0.00
    7    1    3     -0.69      0.00
    8    1    3     -0.10      0.00
    9    1    3     -0.19      0.00
   10    1    3     -0.25      0.00
  -11    2    3     -0.10      0.00
  -10    2    3      0.05      0.00
   -9    2    3     -0.15      0.00
   -8    2    3      0.20      0.00
   -7    2    3      1.06      0.00
   -6    2    3      0.58      0.00
   -5    2    3      0.34      0.00
   -4    2    3      1.23      0.00
   -3    2    3     -0.76      0.00
   -2    2    3     -2.26      0.00
   -1    2    3      7.16      0.00
    0    2    3     16.30      0.00
    1    2    3     11.04      0.00
    2    2    3      4.18      0.00
    3    2    3      2.39      0.00
    4    2    3      0.53      0.00
    5    2    3     -0.23      0.00
    6    2    3      0.35      0.00
    7    2    3      0.53      0.00
    8    2    3      0.10      0.00
    9    2    3      0.09      0.00
   10    2    3      0.35      0.00
  -11    3    3      0.02      0.00
  -10    3    3     -0.23      0.00
   -9    3    3     -0.12      0.00
   -8    3    3      0.11      0.00
   -7    3    3     -0.76      0.00
   -6    3    3     -0.65      0.00
   -5    3    3     -0.15      0.00
   -4    3    3     -1.65      0.00
   -3    3    3     -1.74      0.00
   -2    3    3      2.37      0.00
   -1    3    3      1.91      0.00
    0    3    3     -5.11      0.00
    1    3    3     -6.86      0.00
    2    3    3     -3.96      0.00
    3    3    3     -2.82      0.00
    4    3    3     -1.55      0.00
    5    3    3     -0.10      0.00
    6    3    3      0.17      0.00
    7    3    3     -0.22      0.00
    8    3    3     -0.18      0.00
    9    3    3      0.00      0.00
   10    3    3     -0.20      0.00
  -11    4    3     -0.09      0.00
  -10    4    3     -0.02      0.00
   -9    4    3      0.16      0.00
   -8    4    3     -0.07      0.00
   -7    4    3      0.48      0.00
   -6    4    3      0.61      0.00
   -5    4    3     -0.21      0.00
   -4    4    3      0.82      0.00
   -3    4    3      2.65      0.00
   -2    4    3      0.87      0.00
   -1    4    3     -2.03      0.00
    0    4    3     -0.52      0.00
    1    4    3      1.47      0.00
    2    4    3      1.30      0.00
    3    4    3      1.67      0.00
    4    4    3      1.78      0.00
    5    4    3      0.85      0.00
    6    4    3     -0.07      0.00
    7    4    3     -0.07      0.00
    8    4    3      0.12      0.00
    9    4    3     -0.04      0.00
  -11    5    3      0.02      0.00
  -10    5    3      0.19      0.00
   -9    5    3      0.13      0.00
   -8    5    3      0.33      0.00
   -7    5    3      0.05      0.00
   -6    5    3     -0.54      0.00
   -5    5    3      0.05      0.00
   -4    5    3      0.02      0.00
   -3    5    3     -1.45      0.00
   -2    5    3     -1.96      0.00
   -1    5    3     -0.68      0.00
    0    5    3     -0.22      0.00
    1    5    3     -0.27      0.00
    2    5    3      0.34      0.00
    3    5    3      0.10      0.00
    4    5    3     -0.57      0.00
    5    5    3     -0.73      0.00
    6    5    3     -0.30      0.00
    7    5    3      0.02      0.00
    8    5    3      0.00      0.00
    9    5    3      0.15      0.00
  -11    6    3      0.07      0.00
  -10    6    3      0.06      0.00
   -9    6    3      0.06      0.00
   -8    6    3     -0.34      0.00
   -7    6    3     -0.55      0.00
   -6    6    3      0.13      0.00
   -5    6    3      0.24      0.00
   -4    6    3     -0.12      0.00
   -3    6    3      0.40      0.00
   -2    6    3      1.01      0.00
   -1    6    3      1.03      0.00
    0    6    3      1.25      0.00
    1    6    3      1.53      0.00
    2    6    3      0.55      0.00
    3    6    3     -0.46      0.00
    4    6    3     -0.57      0.00
    5    6    3     -0.23      0.00
    6    6    3      0.07      0.00
    7    6    3      0.06      0.00
    8    6    3      0.08      0.00
    9    6    3     -0.13      0.00
  -10    7    3     -0.08      0.00
   -9    7    3     -0.34      0.00
   -8    7    3     -0.09      0.00
   -7    7    3      0.40      0.00
   -6    7    3      0.19      0.00
   -5    7    3     -0.23      0.00
   -4    7    3      0.11      0.00
   -3    7    3      0.00      0.00
   -2    7    3     -0.36      0.00
   -1    7    3     -0.29      0.00
    0    7    3     -0.41      0.00
    1    7    3     -1.39      0.00
    2    7    3     -1.46      0.00
    3    7    3     -0.21      0.00
    4    7    3      0.49      0.00
    5    7    3      0.47      0.00
    6    7    3      0.30      0.00
    7    7    3      0.10      0.00
    8    7    3     -0.16      0.00
  -10    8    3     -0.18      0.00
   -9    8    3      0.07      0.00
   -8    8    3      0.15      0.00
   -7    8    3     -0.07      0.00
   -6    8    3     -0.12      0.00
   -5    8    3      0.23      0.00
   -4    8    3     -0.01      0.00
   -3    8    3     -0.30      0.00
   -2    8    3      0.06      0.00
   -1    8    3      0.23      0.00
    0    8    3     -0.02      0.00
    1    8    3      0.43      0.00
    2    8    3      1.06      0.00
    3    8    3      0.38      0.00
    4    8    3     -0.28      0.00
    5    8    3     -0.09      0.00
    6    8    3     -0.10      0.00
    7    8    3     -0.17      0.00
    8    8    3      0.09      0.00
  -10    9    3      0.16      0.00
   -9    9    3      0.19      0.00
   -8    9    3      0.04      0.00
   -7    9    3      0.10      0.00
   -6    9    3      0.12      0.00
   -5    9    3     -0.23      0.00
   -4    9    3     -0.43      0.00
   -3    9    3      0.10      0.00
   -2    9    3      0.23      0.00
   -1    9    3     -0.15      0.00
    0    9    3     -0.23      0.00
    1    9    3     -0.31      0.00
    2    9    3     -0.80      0.00
    3    9    3     -0.59      0.00
    4    9    3      0.17      0.00
    5    9    3      0.07      0.00
    6    9    3     -0.15      0.00
    7    9    3      0.02      0.00
   -9   10    3     -0.05      0.00
   -8   10    3      0.13      0.00
   -7   10    3      0.03      0.00
   -6   10    3     -0.20      0.00
   -5   10    3      0.01      0.00
   -4   10    3      0.54      0.00
   -3   10    3      0.44      0.00
   -2   10    3      0.03      0.00
   -1   10    3      0.04      0.00
    0   10    3      0.02      0.00
    1   10    3      0.07      0.00
    2   10    3      0.65      0.00
    3   10    3      1.07      0.00
    4   10    3      0.48      0.00
    5   10    3     -0.04      0.00
    6   10    3      0.06      0.00
    7   10    3      0.01      0.00
   -8   11    3     -0.28      0.00
   -7   11    3     -0.41      0.00
   -6   11    3     -0.04      0.00
   -5   11    3      0.10      0.00
   -4   11    3     -0.19      0.00
   -3   11    3     -0.41      0.00
   -2   11    3     -0.36      0.00
   -1   11    3     -0.42      0.00
    0   11    3     -0.09      0.00
    1   11    3      0.35      0.00
    2   11    3      0.09      0.00
    3   11    3     -0.65      0.00
    4   11    3     -0.78      0.00
    5   11    3     -0.26      0.00
    6   11    3     -0.04      0.00
   -8   12    3      0.01      0.00
   -7   12    3      0.39      0.00
   -6   12    3      0.28      0.00
   -5   12    3      0.00      0.00
   -4   12    3      0.04      0.00
   -3   12    3      0.10      0.00
   -2   12    3      0.07      0.00
   -1   12    3      0.39      0.00
    0   12    3      0.53      0.00
    1   12    3      0.10      0.00
    2   12    3     -0.27      0.00
    3   12    3     -0.09      0.00
    4   12    3      0.29      0.00
    5   12    3      0.27      0.00
   -7   13    3     -0.03      0.00
   -6   13    3     -0.14      0.00
   -5   13    3      0.12      0.00
   -4   13    3      0.03      0.00
   -3   13    3     -0.17      0.00
   -2   13    3      0.06      0.00
   -1   13    3      0.18      0.00
    0   13    3     -0.14      0.00
    1   13    3     -0.39      0.00
    2   13    3     -0.20      0.00
    3   13    3      0.04      0.00
    4   13    3     -0.02      0.00
   -5   14    3     -0.26      0.00
   -4   14    3     -0.31      0.00
   -2   14    3      0.28      0.00
   -1   14    3     -0.08      0.00
    0   14    3     -0.35      0.00
    1   14    3     -0.17      0.00
    2   14    3      0.07      0.00
    3   14    3      0.09      0.00
   -3   15    3      0.17      0.00
   -1   15    3     -0.36      0.00
    0   15    3      0.00      0.00
    1   15    3      0.31      0.00
   -2  -15    4      0.12      0.00
   -1  -15    4     -0.18      0.00
    0  -15    4     -0.39      0.00
    1  -15    4     -0.23      0.00
    2  -15    4     -0.11      0.00
   -4  -14    4      0.11      0.00
   -3  -14    4      0.23      0.00
   -2  -14    4     -0.14      0.00
   -1  -14    4     -0.09      0.00
    0  -14    4      0.26      0.00
    1  -14    4      0.19      0.00
    2  -14    4      0.04      0.00
    3  -14    4      0.10      0.00
    4  -14    4      0.03      0.00
   -6  -13    4      0.11      0.00
   -5  -13    4      0.34      0.00
   -4  -13    4      0.06      0.00
   -3  -13    4     -0.35      0.00
   -2  -13    4     -0.06      0.00
   -1  -13    4      0.08      0.00
    0  -13    4     -0.09      0.00
    1  -13    4      0.08      0.00
    2  -13    4      0.29      0.00
    3  -13    4      0.00      0.00
    4  -13    4     -0.23      0.00
    5  -13    4      0.07      0.00
   -7  -12    4      0.28      0.00
   -6  -12    4      0.19      0.00
   -5  -12    4     -0.13      0.00
   -4  -12    4     -0.12      0.00
   -3  -12    4      0.32      0.00
   -2  -12    4      0.16      0.00
   -1  -12    4      0.14      0.00
    0  -12    4      0.39      0.00
    1  -12    4      0.11      0.00
    2  -12    4     -0.35      0.00
    3  -12    4     -0.34      0.00
    4  -12    4      0.14      0.00
    5  -12    4      0.06      0.00
    6  -12    4      0.04      0.00
   -8  -11    4      0.09      0.00
   -7  -11    4     -0.14      0.00
   -6  -11    4     -0.46      0.00
   -5  -11    4     -0.37      0.00
   -4  -11    4     -0.02      0.00
   -3  -11    4     -0.34      0.00
   -2  -11    4     -0.32      0.00
   -1  -11    4     -0.09      0.00
    0  -11    4     -0.57      0.00
    1  -11    4     -0.68      0.00
    2  -11    4     -0.20      0.00
    3  -11    4      0.38      0.00
    4  -11    4      0.30      0.00
    5  -11    4     -0.02      0.00
    6  -11    4     -0.09      0.00
    7  -11    4     -0.25      0.00
   -8  -10    4     -0.05      0.00
   -7  -10    4     -0.01      0.00
   -6  -10    4      0.46      0.00
   -5  -10    4      0.69      0.00
   -4  -10    4      0.16      0.00
   -3  -10    4      0.26      0.00
   -2  -10    4      0.68      0.00
   -1  -10    4      0.16      0.00
    0  -10    4      0.28      0.00
    1  -10    4      0.92      0.00
    2  -10    4      0.73      0.00
    3  -10    4     -0.08      0.00
    4  -10    4     -0.51      0.00
    5  -10    4     -0.13      0.00
    6  -10    4      0.10      0.00
    7  -10    4      0.21      0.00
    8  -10    4      0.16      0.00
   -9   -9    4     -0.11      0.00
   -8   -9    4     -0.05      0.00
   -7   -9    4      0.04      0.00
   -6   -9    4     -0.30      0.00
   -5   -9    4     -0.81      0.00
   -4   -9    4     -0.58      0.00
   -3   -9    4     -0.24      0.00
   -2   -9    4     -0.83      0.00
   -1   -9    4     -0.56      0.00
    0   -9    4     -0.04      0.00
    1   -9    4     -0.90      0.00
    2   -9    4     -1.14      0.00
    3   -9    4     -0.22      0.00
    4   -9    4      0.38      0.00
    5   -9    4      0.20      0.00
    6   -9    4     -0.06      0.00
    7   -9    4     -0.05      0.00
    8   -9    4     -0.19      0.00
   -9   -8    4     -0.05      0.00
   -8   -8    4     -0.08      0.00
   -7   -8    4     -0.26      0.00
   -6   -8    4     -0.21      0.00
   -5   -8    4      0.49      0.00
   -4   -8    4      1.07      0.00
   -3   -8    4      0.73      0.00
   -2   -8    4      0.85      0.00
   -1   -8    4      0.89      0.00
    0   -8    4     -0.17      0.00
    1   -8    4      0.34      0.00
    2   -8    4      1.57      0.00
    3   -8    4      0.92      0.00
    4   -8    4      0.04      0.00
    5   -8    4     -0.17      0.00
    6   -8    4     -0.05      0.00
    7   -8    4     -0.10      0.00
    8   -8    4     -0.02      0.00
  -10   -7    4      0.05      0.00
   -9   -7    4      0.12      0.00
   -8   -7    4      0.12      0.00
   -7   -7    4      0.39      0.00
   -6   -7    4      0.79      0.00
   -5   -7    4      0.33      0.00
   -4   -7    4     -0.69      0.00
   -3   -7    4     -0.93      0.00
   -2   -7    4     -1.06      0.00
   -1   -7    4     -1.57      0.00
    0   -7    4     -0.04      0.00
    1   -7    4      1.08      0.00
    2   -7    4     -0.78      0.00
    3   -7    4     -1.69      0.00
    4   -7    4     -0.84      0.00
    5   -7    4     -0.10      0.00
    6   -7    4      0.09      0.00
    7   -7    4      0.08      0.00
    8   -7    4      0.20      0.00
    9   -7    4      0.18      0.00
  -10   -6    4     -0.05      0.00
   -9   -6    4     -0.15      0.00
   -8   -6    4     -0.04      0.00
   -7   -6    4     -0.16      0.00
   -6   -6    4     -0.72      0.00
   -5   -6    4     -0.82      0.00
   -4   -6    4     -0.29      0.00
   -3   -6    4     -0.12      0.00
   -2   -6    4      0.32      0.00
   -1   -6    4      2.25      0.00
    0   -6    4      1.67      0.00
    1   -6    4     -1.46      0.00
    2   -6    4     -1.27      0.00
    3   -6    4      1.01      0.00
    4   -6    4      1.23      0.00
    5   -6    4      0.43      0.00
    6   -6    4      0.10      0.00
    7   -6    4      0.15      0.00
    8   -6    4     -0.07      0.00
    9   -6    4     -0.30      0.00
  -11   -5    4     -0.16      0.00
  -10   -5    4     -0.07      0.00
   -9   -5    4      0.19      0.00
   -8   -5    4      0.21      0.00
   -7   -5    4      0.14      0.00
   -6   -5    4      0.38      0.00
   -5   -5    4      0.70      0.00
   -4   -5    4      0.58      0.00
   -3   -5    4      0.97      0.00
   -2   -5    4      1.70      0.00
   -1   -5    4     -0.83      0.00
    0   -5    4     -3.16      0.00
    1   -5    4     -0.51      0.00
    2   -5    4      2.00      0.00
    3   -5    4      0.70      0.00
    4   -5    4     -0.58      0.00
    5   -5    4     -0.28      0.00
    6   -5    4     -0.12      0.00
    7   -5    4     -0.31      0.00
    8   -5    4     -0.19      0.00
    9   -5    4      0.19      0.00
  -11   -4    4     -0.03      0.00
  -10   -4    4      0.16      0.00
   -9   -4    4     -0.04      0.00
   -8   -4    4     -0.28      0.00
   -7   -4    4     -0.39      0.00
   -6   -4    4     -0.46      0.00
   -5   -4    4     -0.78      0.00
   -4   -4    4     -0.39      0.00
   -3   -4    4      0.10      0.00
   -2   -4    4     -2.16      0.00
   -1   -4    4     -2.24      0.00
    0   -4    4      2.10      0.00
    1   -4    4      2.88      0.00
    2   -4    4     -0.28      0.00
    3   -4    4     -1.28      0.00
    4   -4    4     -0.15      0.00
    5   -4    4     -0.08      0.00
    6   -4    4     -0.23      0.00
    7   -4    4      0.13      0.00
    8   -4    4      0.28      0.00
    9   -4    4      0.00      0.00
  -11   -3    4      0.14      0.00
  -10   -3    4     -0.12      0.00
   -9   -3    4     -0.15      0.00
   -8   -3    4      0.01      0.00
   -7   -3    4      0.18      0.00
   -6   -3    4      0.33      0.00
   -5   -3    4      0.82      0.00
   -4   -3    4      0.62      0.00
   -3   -3    4     -1.95      0.00
   -2   -3    4     -0.96      0.00
   -1   -3    4      3.24      0.00
    0   -3    4      0.91      0.00
    1   -3    4     -3.39      0.00
    2   -3    4     -2.17      0.00
    3   -3    4      0.25      0.00
    4   -3    4      0.01      0.00
    5   -3    4     -0.11      0.00
    6   -3    4      0.43      0.00
    7   -3    4      0.21      0.00
    8   -3    4     -0.19      0.00
    9   -3    4     -0.17      0.00
   10   -3    4      0.09      0.00
  -11   -2    4     -0.06      0.00
  -10   -2    4      0.10      0.00
   -9   -2    4      0.19      0.00
   -8   -2    4      0.04      0.00
   -7   -2    4      0.08      0.00
   -6   -2    4      0.25      0.00
   -5   -2    4      0.05      0.00
   -4   -2    4     -0.51      0.00
   -3   -2    4      3.05      0.00
   -2   -2    4      6.21      0.00
   -1   -2    4      0.37      0.00
    0   -2    4     -3.31      0.00
    1   -2    4      1.40      0.00
    2   -2    4      3.31      0.00
    3   -2    4      1.03      0.00
    4   -2    4      0.48      0.00
    5   -2    4      0.69      0.00
    6   -2    4     -0.10      0.00
    7   -2    4     -0.34      0.00
    8   -2    4      0.05      0.00
    9   -2    4      0.18      0.00
   10   -2    4      0.06      0.00
  -11   -1    4      0.01      0.00
  -10   -1    4     -0.18      0.00
   -9   -1    4     -0.41      0.00
   -8   -1    4     -0.07      0.00
   -7   -1    4      0.19      0.00
   -6   -1    4     -0.26      0.00
   -5   -1    4     -0.92      0.00
   -4   -1    4     -0.26      0.00
   -3   -1    4     -3.26      0.00
   -2   -1    4    -10.93      0.00
   -1   -1    4     -8.38      0.00
    0   -1    4      1.72      0.00
    1   -1    4      1.74      0.00
    2   -1    4     -2.28      0.00
    3   -1    4     -1.41      0.00
    4   -1    4     -0.54      0.00
    5   -1    4     -0.99      0.00
    6   -1    4     -0.46      0.00
    7   -1    4      0.15      0.00
    8   -1    4      0.03      0.00
    9   -1    4     -0.09      0.00
   10   -1    4     -0.02      0.00
  -11    0    4     -0.09      0.00
  -10    0    4      0.13      0.00
   -9    0    4      0.62      0.00
   -8    0    4      0.60      0.00
   -7    0    4     -0.07      0.00
   -6    0    4     -0.12      0.00
   -5    0    4      0.78      0.00
   -4    0    4      0.47      0.00
   -3    0    4      1.92      0.00
   -2    0    4     11.47      0.00
   -1    0    4     16.19      0.00
    0    0    4      5.52      0.00
    1    0    4     -1.87      0.00
    2    0    4      0.51      0.00
    3    0    4      1.01      0.00
    4    0    4      0.26      0.00
    5    0    4      0.94      0.00
    6    0    4      0.93      0.00
    7    0    4      0.17      0.00
    8    0    4     -0.01      0.00
    9    0    4      0.14      0.00
   10    0    4     -0.02      0.00
  -11    1    4      0.12      0.00
  -10    1    4      0.02      0.00
   -9    1    4     -0.29      0.00
   -8    1    4     -0.86      0.00
   -7    1    4     -0.61      0.00
   -6    1    4     -0.09      0.00
   -5    1    4     -0.55      0.00
   -4    1    4     -0.43      0.00
   -3    1    4      0.33      0.00
   -2    1    4     -6.09      0.00
   -1    1    4    -16.09      0.00
    0    1    4    -12.63      0.00
    1    1    4     -2.55      0.00
    2    1    4     -0.59      0.00
    3    1    4     -0.79      0.00
    4    1    4      0.04      0.00
    5    1    4     -0.59      0.00
    6    1    4     -1.09      0.00
    7    1    4     -0.45      0.00
    8    1    4     -0.02      0.00
    9    1    4     -0.29      0.00
   10    1    4     -0.14      0.00
  -11    2    4     -0.03      0.00
  -10    2    4      0.10      0.00
   -9    2    4     -0.05      0.00
   -8    2    4      0.44      0.00
   -7    2    4      0.85      0.00
   -6    2    4      0.35      0.00
   -5    2    4      0.61      0.00
   -4    2    4      1.10      0.00
   -2    2    4     -0.17      0.00
   -1    2    4      7.74      0.00
    0    2    4     11.70      0.00
    1    2    4      6.18      0.00
    2    2    4      2.33      0.00
    3    2    4      1.39      0.00
    4    2    4      0.09      0.00
    5    2    4     -0.06      0.00
    6    2    4      0.58      0.00
    7    2    4      0.49      0.00
    8    2    4      0.04      0.00
    9    2    4      0.28      0.00
  -11    3    4      0.04      0.00
  -10    3    4     -0.20      0.00
   -9    3    4     -0.06      0.00
   -8    3    4     -0.21      0.00
   -7    3    4     -0.81      0.00
   -6    3    4     -0.28      0.00
   -5    3    4     -0.25      0.00
   -4    3    4     -1.49      0.00
   -3    3    4     -1.00      0.00
   -2    3    4      1.56      0.00
   -1    3    4     -0.40      0.00
    0    3    4     -5.00      0.00
    1    3    4     -4.61      0.00
    2    3    4     -2.66      0.00
    3    3    4     -2.03      0.00
    4    3    4     -0.90      0.00
    5    3    4      0.16      0.00
    6    3    4      0.21      0.00
    7    3    4     -0.16      0.00
    8    3    4     -0.02      0.00
    9    3    4     -0.12      0.00
  -11    4    4     -0.13      0.00
  -10    4    4     -0.06      0.00
   -9    4    4     -0.05      0.00
   -8    4    4      0.04      0.00
   -7    4    4      0.81      0.00
   -6    4    4      0.51      0.00
   -5    4    4     -0.07      0.00
   -4    4    4      0.95      0.00
   -3    4    4      1.74      0.00
   -2    4    4      0.16      0.00
   -1    4    4     -0.69      0.00
    0    4    4      0.93      0.00
    1    4    4      1.22      0.00
    2    4    4      0.85      0.00
    3    4    4      1.38      0.00
    4    4    4      1.35      0.00
    5    4    4      0.53      0.00
    6    4    4     -0.24      0.00
    7    4    4     -0.10      0.00
    8    4    4     -0.05      0.00
    9    4    4     -0.10      0.00
  -11    5    4      0.06      0.00
  -10    5    4      0.13      0.00
   -9    5    4      0.24      0.00
   -8    5    4      0.48      0.00
   -7    5    4     -0.19      0.00
   -6    5    4     -0.68      0.00
   -5    5    4     -0.10      0.00
   -4    5    4     -0.44      0.00
   -3    5    4     -1.22      0.00
   -2    5    4     -0.87      0.00
   -1    5    4     -0.44      0.00
    0    5    4     -1.03      0.00
    1    5    4     -0.55      0.00
    2    5    4      0.29      0.00
    3    5    4     -0.07      0.00
    4    5    4     -0.59      0.00
    5    5    4     -0.67      0.00
    6    5    4     -0.18      0.00
    7    5    4      0.00      0.00
    8    5    4      0.02      0.00
    9    5    4      0.18      0.00
  -11    6    4     -0.01      0.00
  -10    6    4      0.13      0.00
   -9    6    4      0.21      0.00
   -8    6    4     -0.42      0.00
   -7    6    4     -0.53      0.00
   -6    6    4      0.26      0.00
   -5    6    4      0.14      0.00
   -4    6    4      0.06      0.00
   -3    6    4      0.70      0.00
   -2    6    4      0.63      0.00
   -1    6    4      0.36      0.00
    0    6    4      1.16      0.00
    1    6    4      1.38      0.00
    2    6    4      0.33      0.00
    3    6    4     -0.30      0.00
    4    6    4     -0.22      0.00
    5    6    4      0.06      0.00
    6    6    4      0.08      0.00
    7    6    4      0.02      0.00
    8    6    4      0.03      0.00
  -10    7    4     -0.06      0.00
   -9    7    4     -0.55      0.00
   -8    7    4     -0.24      0.00
   -7    7    4      0.35      0.00
   -6    7    4      0.03      0.00
   -5    7    4     -0.11      0.00
   -4    7    4      0.39      0.00
   -3    7    4     -0.10      0.00
   -2    7    4     -0.48      0.00
   -1    7    4     -0.09      0.00
    0    7    4     -0.40      0.00
    1    7    4     -1.21      0.00
    2    7    4     -0.85      0.00
    3    7    4      0.13      0.00
    4    7    4      0.33      0.00
    5    7    4      0.14      0.00
    6    7    4      0.17      0.00
    7    7    4      0.12      0.00
    8    7    4     -0.01      0.00
  -10    8    4     -0.19      0.00
   -9    8    4      0.15      0.00
   -8    8    4      0.33      0.00
   -7    8    4      0.02      0.00
   -6    8    4      0.05      0.00
   -5    8    4      0.35      0.00
   -4    8    4     -0.23      0.00
   -3    8    4     -0.47      0.00
   -2    8    4      0.05      0.00
   -1    8    4      0.14      0.00
    0    8    4      0.23      0.00
    1    8    4      0.79      0.00
    2    8    4      0.80      0.00
    3    8    4     -0.11      0.00
    4    8    4     -0.44      0.00
    5    8    4     -0.03      0.00
    6    8    4     -0.06      0.00
    7    8    4     -0.08      0.00
    8    8    4      0.08      0.00
  -10    9    4      0.17      0.00
   -9    9    4      0.22      0.00
   -8    9    4     -0.01      0.00
   -7    9    4      0.05      0.00
   -6    9    4      0.08      0.00
   -5    9    4     -0.38      0.00
   -4    9    4     -0.38      0.00
   -3    9    4      0.22      0.00
   -2    9    4      0.28      0.00
   -1    9    4      0.10      0.00
    0    9    4     -0.13      0.00
    1    9    4     -0.64      0.00
    2    9    4     -1.00      0.00
    3    9    4     -0.46      0.00
    4    9    4      0.25      0.00
    5    9    4      0.10      0.00
    6    9    4     -0.03      0.00
    7    9    4     -0.01      0.00
   -9   10    4     -0.14      0.00
   -8   10    4      0.07      0.00
   -7   10    4      0.05      0.00
   -6   10    4     -0.18      0.00
   -5   10    4      0.08      0.00
   -4   10    4      0.45      0.00
   -3   10    4      0.25      0.00
   -2   10    4      0.06      0.00
   -1   10    4     -0.05      0.00
    0   10    4     -0.26      0.00
    1   10    4     -0.04      0.00
    2   10    4      0.71      0.00
    3   10    4      1.04      0.00
    4   10    4      0.49      0.00
    5   10    4      0.08      0.00
    6   10    4      0.03      0.00
   -8   11    4     -0.22      0.00
   -7   11    4     -0.41      0.00
   -6   11    4     -0.12      0.00
   -5   11    4     -0.06      0.00
   -4   11    4     -0.20      0.00
   -3   11    4     -0.14      0.00
   -2   11    4     -0.25      0.00
   -1   11    4     -0.44      0.00
    0   11    4     -0.06      0.00
    1   11    4      0.42      0.00
    2   11    4      0.14      0.00
    3   11    4     -0.53      0.00
    4   11    4     -0.60      0.00
    5   11    4     -0.28      0.00
    6   11    4     -0.08      0.00
   -8   12    4      0.11      0.00
   -7   12    4      0.42      0.00
   -6   12    4      0.30      0.00
   -5   12    4      0.17      0.00
   -4   12    4      0.25      0.00
   -3   12    4      0.09      0.00
   -2   12    4      0.01      0.00
   -1   12    4      0.33      0.00
    0   12    4      0.51      0.00
    1   12    4      0.16      0.00
    2   12    4     -0.18      0.00
    3   12    4      0.00      0.00
    4   12    4      0.16      0.00
    5   12    4      0.10      0.00
   -7   13    4     -0.16      0.00
   -6   13    4     -0.11      0.00
   -5   13    4      0.11      0.00
   -4   13    4     -0.15      0.00
   -2   13    4     -0.12      0.00
   -1   13    4      0.08      0.00
    0   13    4     -0.09      0.00
    1   13    4     -0.32      0.00
    2   13    4     -0.18      0.00
    3   13    4     -0.14      0.00
    4   13    4     -0.16      0.00
   -5   14    4     -0.32      0.00
   -4   14    4     -0.28      0.00
   -3   14    4      0.23      0.00
    0   14    4     -0.23      0.00
    1   14    4     -0.17      0.00
    2   14    4     -0.08      0.00
   -3   15    4      0.13      0.00
   -2   15    4     -0.22      0.00
   -1   15    4     -0.25      0.00
    0   15    4     -0.04      0.00
   -2  -15    5      0.14      0.00
   -1  -15    5     -0.26      0.00
    0  -15    5     -0.41      0.00
    1  -15    5     -0.23      0.00
   -4  -14    5      0.09      0.00
   -3  -14    5      0.11      0.00
   -2  -14    5     -0.12      0.00
   -1  -14    5      0.13      0.00
    0  -14    5      0.42      0.00
    1  -14    5      0.23      0.00
    2  -14    5      0.13      0.00
    3  -14    5      0.17      0.00
   -6  -13    5      0.11      0.00
   -5  -13    5      0.23      0.00
   -4  -13    5      0.05      0.00
   -3  -13    5     -0.13      0.00
   -2  -13    5      0.03      0.00
   -1  -13    5     -0.07      0.00
    0  -13    5     -0.27      0.00
    1  -13    5      0.01      0.00
    2  -13    5      0.17      0.00
    3  -13    5     -0.21      0.00
    4  -13    5     -0.21      0.00
    5  -13    5      0.14      0.00
   -7  -12    5      0.01      0.00
   -6  -12    5     -0.05      0.00
   -5  -12    5     -0.15      0.00
   -4  -12    5     -0.07      0.00
   -3  -12    5      0.12      0.00
   -2  -12    5     -0.06      0.00
   -1  -12    5      0.09      0.00
    0  -12    5      0.35      0.00
    1  -12    5      0.08      0.00
    2  -12    5     -0.35      0.00
    3  -12    5     -0.16      0.00
    4  -12    5      0.25      0.00
    5  -12    5      0.02      0.00
    6  -12    5      0.02      0.00
   -8  -11    5      0.02      0.00
   -7  -11    5     -0.10      0.00
   -6  -11    5     -0.21      0.00
   -5  -11    5     -0.12      0.00
   -4  -11    5      0.03      0.00
   -3  -11    5     -0.28      0.00
   -2  -11    5     -0.12      0.00
   -1  -11    5     -0.07      0.00
    0  -11    5     -0.48      0.00
    1  -11    5     -0.51      0.00
    2  -11    5     -0.04      0.00
    3  -11    5      0.39      0.00
    4  -11    5      0.11      0.00
    5  -11    5     -0.09      0.00
    6  -11    5     -0.11      0.00
   -8  -10    5     -0.06      0.00
   -7  -10    5      0.19      0.00
   -6  -10    5      0.54      0.00
   -5  -10    5      0.56      0.00
   -4  -10    5      0.07      0.00
   -3  -10    5      0.34      0.00
   -2  -10    5      0.52      0.00
   -1  -10    5      0.11      0.00
    0  -10    5      0.45      0.00
    1  -10    5      0.86      0.00
    2  -10    5      0.50      0.00
    3  -10    5     -0.25      0.00
    4  -10    5     -0.38      0.00
    5  -10    5      0.03      0.00
    6  -10    5      0.07      0.00
    7  -10    5      0.17      0.00
   -9   -9    5     -0.01      0.00
   -8   -9    5      0.16      0.00
   -7   -9    5      0.01      0.00
   -6   -9    5     -0.45      0.00
   -5   -9    5     -0.86      0.00
   -4   -9    5     -0.56      0.00
   -3   -9    5     -0.45      0.00
   -2   -9    5     -0.81      0.00
   -1   -9    5     -0.25      0.00
    0   -9    5     -0.25      0.00
    1   -9    5     -1.12      0.00
    2   -9    5     -0.93      0.00
    3   -9    5      0.00      0.00
    4   -9    5      0.41      0.00
    5   -9    5      0.06      0.00
    6   -9    5     -0.03      0.00
    7   -9    5      0.00      0.00
    8   -9    5     -0.16      0.00
   -9   -8    5      0.10      0.00
   -8   -8    5     -0.08      0.00
   -7   -8    5     -0.32      0.00
   -6   -8    5     -0.16      0.00
   -5   -8    5      0.49      0.00
   -4   -8    5      0.90      0.00
   -3   -8    5      0.77      0.00
   -2   -8    5      1.06      0.00
   -1   -8    5      0.53      0.00
    0   -8    5     -0.25      0.00
    1   -8    5      0.78      0.00
    2   -8    5      1.55      0.00
    3   -8    5      0.72      0.00
    4   -8    5     -0.11      0.00
    5   -8    5     -0.21      0.00
    6   -8    5     -0.06      0.00
    7   -8    5     -0.15      0.00
    8   -8    5     -0.01      0.00
  -10   -7    5      0.12      0.00
   -9   -7    5     -0.04      0.00
   -8   -7    5     -0.11      0.00
   -7   -7    5      0.28      0.00
   -6   -7    5      0.56      0.00
   -5   -7    5      0.11      0.00
   -4   -7    5     -0.44      0.00
   -3   -7    5     -0.53      0.00
   -2   -7    5     -1.13      0.00
   -1   -7    5     -1.25      0.00
    0   -7    5      0.46      0.00
    1   -7    5      0.64      0.00
    2   -7    5     -1.20      0.00
    3   -7    5     -1.64      0.00
    4   -7    5     -0.69      0.00
    5   -7    5      0.06      0.00
    6   -7    5      0.08      0.00
    7   -7    5      0.11      0.00
    8   -7    5      0.20      0.00
  -10   -6    5     -0.19      0.00
   -9   -6    5     -0.17      0.00
   -8   -6    5      0.04      0.00
   -7   -6    5     -0.13      0.00
   -6   -6    5     -0.46      0.00
   -5   -6    5     -0.20      0.00
   -4   -6    5     -0.01      0.00
   -3   -6    5     -0.33      0.00
   -2   -6    5      0.40      0.00
   -1   -6    5      1.95      0.00
    0   -6    5      0.59      0.00
    1   -6    5     -1.60      0.00
    2   -6    5     -0.51      0.00
    3   -6    5      1.34      0.00
    4   -6    5      1.21      0.00
    5   -6    5      0.37      0.00
    6   -6    5      0.17      0.00
    7   -6    5      0.17      0.00
    8   -6    5     -0.13      0.00
    9   -6    5     -0.28      0.00
  -11   -5    5     -0.12      0.00
  -10   -5    5      0.00      0.00
   -9   -5    5      0.17      0.00
   -8   -5    5      0.20      0.00
   -7   -5    5      0.31      0.00
   -6   -5    5      0.57      0.00
   -5   -5    5      0.33      0.00
   -4   -5    5     -0.08      0.00
   -3   -5    5      0.59      0.00
   -2   -5    5      0.91      0.00
   -1   -5    5     -1.38      0.00
    0   -5    5     -2.06      0.00
    1   -5    5      0.62      0.00
    2   -5    5      1.65      0.00
    3   -5    5      0.06      0.00
    4   -5    5     -0.73      0.00
    5   -5    5     -0.37      0.00
    6   -5    5     -0.30      0.00
    7   -5    5     -0.39      0.00
    8   -5    5     -0.14      0.00
    9   -5    5      0.22      0.00
  -11   -4    5     -0.02      0.00
  -10   -4    5      0.06      0.00
   -9   -4    5     -0.04      0.00
   -8   -4    5     -0.18      0.00
   -7   -4    5     -0.44      0.00
   -6   -4    5     -0.86      0.00
   -5   -4    5     -1.03      0.00
   -4   -4    5     -0.14      0.00
   -3   -4    5      0.19      0.00
   -2   -4    5     -1.40      0.00
   -1   -4    5     -0.43      0.00
    0   -4    5      2.34      0.00
    1   -4    5      1.36      0.00
    2   -4    5     -1.02      0.00
    3   -4    5     -0.90      0.00
    4   -4    5      0.05      0.00
    5   -4    5      0.01      0.00
    6   -4    5      0.05      0.00
    7   -4    5      0.27      0.00
    8   -4    5      0.28      0.00
    9   -4    5     -0.01      0.00
  -11   -3    5      0.02      0.00
  -10   -3    5     -0.04      0.00
   -9   -3    5      0.07      0.00
   -8   -3    5      0.05      0.00
   -7   -3    5      0.11      0.00
   -6   -3    5      0.46      0.00
   -5   -3    5      1.16      0.00
   -4   -3    5      0.66      0.00
   -3   -3    5     -1.33      0.00
   -2   -3    5      0.03      0.00
   -1   -3    5      1.87      0.00
    0   -3    5     -1.15      0.00
    1   -3    5     -2.95      0.00
    2   -3    5     -0.74      0.00
    3   -3    5      0.57      0.00
    4   -3    5     -0.01      0.00
    5   -3    5      0.04      0.00
    6   -3    5      0.24      0.00
    7   -3    5     -0.03      0.00
    8   -3    5     -0.24      0.00
    9   -3    5     -0.16      0.00
  -11   -2    5      0.11      0.00
  -10   -2    5      0.19      0.00
   -9   -2    5     -0.05      0.00
   -8   -2    5     -0.19      0.00
   -7   -2    5      0.03      0.00
   -6   -2    5      0.24      0.00
   -5   -2    5     -0.13      0.00
   -4   -2    5     -0.43      0.00
   -3   -2    5      2.51      0.00
   -2   -2    5      3.37      0.00
   -1   -2    5     -1.06      0.00
    0   -2    5     -1.05      0.00
    1   -2    5      2.86      0.00
    2   -2    5      2.42      0.00
    3   -2    5      0.34      0.00
    4   -2    5      0.33      0.00
    5   -2    5      0.26      0.00
    6   -2    5     -0.27      0.00
    7   -2    5     -0.14      0.00
    8   -2    5      0.14      0.00
    9   -2    5      0.16      0.00
  -11   -1    5     -0.03      0.00
  -10   -1    5     -0.30      0.00
   -9   -1    5     -0.29      0.00
   -8   -1    5      0.21      0.00
   -7   -1    5      0.28      0.00
   -6   -1    5     -0.24      0.00
   -5   -1    5     -0.68      0.00
   -4   -1    5     -0.17      0.00
   -3   -1    5     -3.15      0.00
   -2   -1    5     -7.51      0.00
   -1   -1    5     -3.40      0.00
    0   -1    5      2.03      0.00
    1   -1    5     -0.51      0.00
    2   -1    5     -2.56      0.00
    3   -1    5     -0.98      0.00
    4   -1    5     -0.57      0.00
    5   -1    5     -0.65      0.00
    6   -1    5      0.03      0.00
    7   -1    5      0.23      0.00
    8   -1    5     -0.04      0.00
    9   -1    5     -0.04      0.00
  -11    0    5     -0.09      0.00
  -10    0    5      0.19      0.00
   -9    0    5      0.58      0.00
   -8    0    5      0.31      0.00
   -7    0    5     -0.19      0.00
   -6    0    5      0.04      0.00
   -5    0    5      0.71      0.00
   -4    0    5      0.29      0.00
   -3    0    5      2.14      0.00
   -2    0    5      8.90      0.00
   -1    0    5      9.30      0.00
    0    0    5      1.17      0.00
    1    0    5     -1.24      0.00
    2    0    5      1.17      0.00
    3    0    5      0.86      0.00
    4    0    5      0.54      0.00
    5    0    5      1.04      0.00
    6    0    5      0.55      0.00
    7    0    5     -0.09      0.00
    8    0    5      0.05      0.00
    9    0    5      0.08      0.00
  -11    1    5      0.01      0.00
  -10    1    5     -0.10      0.00
   -9    1    5     -0.44      0.00
   -8    1    5     -0.70      0.00
   -7    1    5     -0.32      0.00
   -6    1    5     -0.25      0.00
   -5    1    5     -0.80      0.00
   -4    1    5     -0.55      0.00
   -3    1    5     -0.48      0.00
   -2    1    5     -5.73      0.00
   -1    1    5    -10.81      0.00
    0    1    5     -6.17      0.00
    1    1    5     -0.44      0.00
    2    1    5     -0.49      0.00
    3    1    5     -0.51      0.00
    4    1    5     -0.23      0.00
    5    1    5     -1.00      0.00
    6    1    5     -1.07      0.00
    7    1    5     -0.25      0.00
    8    1    5     -0.15      0.00
    9    1    5     -0.34      0.00
  -11    2    5      0.07      0.00
  -10    2    5      0.16      0.00
   -9    2    5      0.19      0.00
   -8    2    5      0.62      0.00
   -7    2    5      0.53      0.00
   -6    2    5      0.21      0.00
   -5    2    5      0.76      0.00
   -4    2    5      1.14      0.00
   -3    2    5      0.19      0.00
   -2    2    5      1.52      0.00
   -1    2    5      6.64      0.00
    0    2    5      7.13      0.00
    1    2    5      2.91      0.00
    2    2    5      1.29      0.00
    3    2    5      0.78      0.00
    4    2    5      0.05      0.00
    5    2    5      0.31      0.00
    6    2    5      0.77      0.00
    7    2    5      0.36      0.00
    8    2    5      0.12      0.00
    9    2    5      0.44      0.00
  -11    3    5     -0.02      0.00
  -10    3    5     -0.10      0.00
   -9    3    5     -0.03      0.00
   -8    3    5     -0.49      0.00
   -7    3    5     -0.72      0.00
   -6    3    5      0.01      0.00
   -5    3    5     -0.25      0.00
   -4    3    5     -1.12      0.00
   -3    3    5     -0.72      0.00
   -2    3    5      0.08      0.00
   -1    3    5     -2.23      0.00
    0    3    5     -4.16      0.00
    1    3    5     -2.64      0.00
    2    3    5     -1.60      0.00
    3    3    5     -1.29      0.00
    4    3    5     -0.42      0.00
    5    3    5      0.18      0.00
    6    3    5      0.01      0.00
    7    3    5     -0.11      0.00
    8    3    5      0.06      0.00
    9    3    5     -0.22      0.00
  -11    4    5     -0.02      0.00
  -10    4    5     -0.05      0.00
   -9    4    5     -0.25      0.00
   -8    4    5      0.12      0.00
   -7    4    5      0.88      0.00
   -6    4    5      0.31      0.00
   -5    4    5      0.05      0.00
   -4    4    5      0.79      0.00
   -3    4    5      0.77      0.00
   -2    4    5     -0.02      0.00
   -1    4    5      0.79      0.00
    0    4    5      1.90      0.00
    1    4    5      1.01      0.00
    2    4    5      0.63      0.00
    3    4    5      1.09      0.00
    4    4    5      0.84      0.00
    5    4    5      0.10      0.00
    6    4    5     -0.25      0.00
    7    4    5     -0.03      0.00
    8    4    5     -0.12      0.00
    9    4    5     -0.06      0.00
  -11    5    5      0.06      0.00
  -10    5    5     -0.03      0.00
   -9    5    5      0.27      0.00
   -8    5    5      0.50      0.00
   -7    5    5     -0.34      0.00
   -6    5    5     -0.56      0.00
   -5    5    5     -0.13      0.00
   -4    5    5     -0.69      0.00
   -3    5    5     -0.81      0.00
   -2    5    5     -0.11      0.00
   -1    5    5     -0.56      0.00
    0    5    5     -1.44      0.00
    1    5    5     -0.58      0.00
    2    5    5      0.16      0.00
    3    5    5     -0.32      0.00
    4    5    5     -0.67      0.00
    5    5    5     -0.39      0.00
    6    5    5      0.03      0.00
    7    5    5     -0.03      0.00
    8    5    5      0.00      0.00
  -11    6    5     -0.18      0.00
  -10    6    5      0.16      0.00
   -9    6    5      0.26      0.00
   -8    6    5     -0.45      0.00
   -7    6    5     -0.32      0.00
   -6    6    5      0.30      0.00
   -5    6    5     -0.08      0.00
   -4    6    5      0.15      0.00
   -3    6    5      0.81      0.00
   -2    6    5      0.37      0.00
   -1    6    5      0.28      0.00
    0    6    5      1.11      0.00
    1    6    5      0.92      0.00
    2    6    5     -0.07      0.00
    3    6    5     -0.25      0.00
    4    6    5      0.23      0.00
    5    6    5      0.30      0.00
    6    6    5      0.01      0.00
    7    6    5     -0.03      0.00
    8    6    5     -0.03      0.00
  -10    7    5     -0.01      0.00
   -9    7    5     -0.59      0.00
   -8    7    5     -0.16      0.00
   -7    7    5      0.25      0.00
   -6    7    5     -0.19      0.00
   -5    7    5      0.09      0.00
   -4    7    5      0.57      0.00
   -3    7    5     -0.13      0.00
   -2    7    5     -0.37      0.00
   -1    7    5     -0.18      0.00
    0    7    5     -0.72      0.00
    1    7    5     -1.03      0.00
    2    7    5     -0.25      0.00
    3    7    5      0.54      0.00
    4    7    5      0.18      0.00
    5    7    5     -0.19      0.00
    6    7    5      0.05      0.00
    7    7    5      0.11      0.00
    8    7    5      0.12      0.00
  -10    8    5     -0.13      0.00
   -9    8    5      0.31      0.00
   -8    8    5      0.37      0.00
   -7    8    5     -0.01      0.00
   -6    8    5      0.22      0.00
   -5    8    5      0.32      0.00
   -4    8    5     -0.40      0.00
   -3    8    5     -0.40      0.00
   -2    8    5     -0.06      0.00
   -1    8    5      0.00      0.00
    0    8    5      0.51      0.00
    1    8    5      1.03      0.00
    2    8    5      0.64      0.00
    3    8    5     -0.39      0.00
    4    8    5     -0.49      0.00
    5    8    5      0.01      0.00
    6    8    5     -0.04      0.00
    7    8    5     -0.01      0.00
  -10    9    5      0.13      0.00
   -9    9    5      0.06      0.00
   -8    9    5     -0.22      0.00
   -7    9    5     -0.01      0.00
   -6    9    5     -0.02      0.00
   -5    9    5     -0.39      0.00
   -4    9    5     -0.17      0.00
   -3    9    5      0.16      0.00
   -2    9    5      0.12      0.00
   -1    9    5      0.20      0.00
    0    9    5     -0.08      0.00
    1    9    5     -0.73      0.00
    2    9    5     -0.98      0.00
    3    9    5     -0.40      0.00
    4    9    5      0.17      0.00
    5    9    5      0.09      0.00
    6    9    5      0.05      0.00
    7    9    5     -0.01      0.00
   -9   10    5     -0.23      0.00
   -8   10    5      0.11      0.00
   -7   10    5      0.10      0.00
   -6   10    5     -0.08      0.00
   -5   10    5      0.19      0.00
   -4   10    5      0.21      0.00
   -3   10    5      0.01      0.00
   -2   10    5      0.14      0.00
   -1   10    5      0.05      0.00
    0   10    5     -0.25      0.00
    1   10    5     -0.04      0.00
    2   10    5      0.60      0.00
    3   10    5      0.82      0.00
    4   10    5      0.46      0.00
    5   10    5      0.15      0.00
    6   10    5      0.04      0.00
   -8   11    5     -0.04      0.00
   -7   11    5     -0.24      0.00
   -6   11    5     -0.07      0.00
   -5   11    5     -0.20      0.00
   -4   11    5     -0.14      0.00
   -3   11    5      0.14      0.00
   -2   11    5     -0.04      0.00
   -1   11    5     -0.30      0.00
    0   11    5     -0.04      0.00
    1   11    5      0.33      0.00
    2   11    5      0.04      0.00
    3   11    5     -0.37      0.00
    4   11    5     -0.39      0.00
    5   11    5     -0.22      0.00
   -7   12    5      0.29      0.00
   -6   12    5      0.14      0.00
   -5   12    5      0.18      0.00
   -4   12    5      0.26      0.00
   -3   12    5      0.02      0.00
   -2   12    5     -0.07      0.00
   -1   12    5      0.12      0.00
    0   12    5      0.26      0.00
    1   12    5      0.04      0.00
    2   12    5     -0.04      0.00
    3   12    5      0.13      0.00
    4   12    5      0.09      0.00
   -6   13    5     -0.13      0.00
   -5   13    5      0.04      0.00
   -4   13    5     -0.17      0.00
   -3   13    5     -0.30      0.00
   -1   13    5     -0.02      0.00
    0   13    5     -0.06      0.00
    1   13    5     -0.13      0.00
    2   13    5     -0.05      0.00
    3   13    5     -0.21      0.00
   -5   14    5     -0.14      0.00
   -4   14    5     -0.08      0.00
   -3   14    5      0.22      0.00
   -2   14    5      0.29      0.00
   -1   14    5      0.15      0.00
    0   14    5      0.02      0.00
    1   14    5     -0.02      0.00
    2   14    5     -0.13      0.00
   -1  -15    6     -0.27      0.00
    0  -15    6     -0.27      0.00
   -4  -14    6     -0.10      0.00
   -3  -14    6     -0.07      0.00
   -2  -14    6     -0.12      0.00
   -1  -14    6      0.28      0.00
    0  -14    6      0.38      0.00
    1  -14    6      0.11      0.00
    2  -14    6      0.19      0.00
    3  -14    6      0.25      0.00
   -5  -13    6      0.12      0.00
   -4  -13    6      0.13      0.00
   -3  -13    6      0.06      0.00
   -2  -13    6      0.13      0.00
   -1  -13    6     -0.15      0.00
    0  -13    6     -0.36      0.00
    1  -13    6      0.07      0.00
    2  -13    6      0.08      0.00
    3  -13    6     -0.38      0.00
    4  -13    6     -0.19      0.00
   -7  -12    6     -0.25      0.00
   -6  -12    6     -0.17      0.00
   -5  -12    6     -0.10      0.00
   -4  -12    6     -0.06      0.00
   -3  -12    6      0.00      0.00
   -2  -12    6     -0.14      0.00
   -1  -12    6      0.02      0.00
    0  -12    6      0.31      0.00
    1  -12    6      0.01      0.00
    2  -12    6     -0.38      0.00
    3  -12    6      0.02      0.00
    4  -12    6      0.32      0.00
    5  -12    6      0.01      0.00
   -7  -11    6      0.00      0.00
   -6  -11    6      0.01      0.00
   -5  -11    6      0.04      0.00
   -4  -11    6      0.10      0.00
   -3  -11    6     -0.16      0.00
   -2  -11    6     -0.03      0.00
   -1  -11    6     -0.05      0.00
    0  -11    6     -0.39      0.00
    1  -11    6     -0.40      0.00
    2  -11    6      0.15      0.00
    3  -11    6      0.40      0.00
    4  -11    6     -0.08      0.00
    5  -11    6     -0.12      0.00
    6  -11    6     -0.12      0.00
   -8  -10    6     -0.04      0.00
   -7  -10    6      0.29      0.00
   -6  -10    6      0.47      0.00
   -5  -10    6      0.38      0.00
   -4  -10    6     -0.01      0.00
   -3  -10    6      0.28      0.00
   -2  -10    6      0.27      0.00
   -1  -10    6      0.07      0.00
    0  -10    6      0.52      0.00
    1  -10    6      0.82      0.00
    2  -10    6      0.33      0.00
    3  -10    6     -0.43      0.00
    4  -10    6     -0.22      0.00
    5  -10    6      0.13      0.00
    6  -10    6      0.02      0.00
    7  -10    6      0.14      0.00
   -9   -9    6      0.10      0.00
   -8   -9    6      0.26      0.00
   -7   -9    6     -0.06      0.00
   -6   -9    6     -0.48      0.00
   -5   -9    6     -0.73      0.00
   -4   -9    6     -0.46      0.00
   -3   -9    6     -0.56      0.00
   -2   -9    6     -0.60      0.00
   -1   -9    6      0.00      0.00
    0   -9    6     -0.38      0.00
    1   -9    6     -1.11      0.00
    2   -9    6     -0.80      0.00
    3   -9    6      0.14      0.00
    4   -9    6      0.38      0.00
    5   -9    6     -0.05      0.00
    6   -9    6      0.07      0.00
    7   -9    6      0.05      0.00
   -9   -8    6      0.20      0.00
   -8   -8    6     -0.07      0.00
   -7   -8    6     -0.25      0.00
   -6   -8    6      0.02      0.00
   -5   -8    6      0.47      0.00
   -4   -8    6      0.60      0.00
   -3   -8    6      0.78      0.00
   -2   -8    6      1.06      0.00
   -1   -8    6      0.24      0.00
    0   -8    6     -0.09      0.00
    1   -8    6      0.95      0.00
    2   -8    6      1.35      0.00
    3   -8    6      0.55      0.00
    4   -8    6     -0.22      0.00
    5   -8    6     -0.14      0.00
    6   -8    6     -0.11      0.00
    7   -8    6     -0.20      0.00
    8   -8    6      0.00      0.00
  -10   -7    6      0.06      0.00
   -9   -7    6     -0.16      0.00
   -8   -7    6     -0.18      0.00
   -7   -7    6      0.23      0.00
   -6   -7    6      0.20      0.00
   -5   -7    6     -0.24      0.00
   -4   -7    6     -0.23      0.00
   -3   -7    6     -0.30      0.00
   -2   -7    6     -1.10      0.00
   -1   -7    6     -0.83      0.00
    0   -7    6      0.45      0.00
    1   -7    6      0.02      0.00
    2   -7    6     -1.37      0.00
    3   -7    6     -1.42      0.00
    4   -7    6     -0.40      0.00
    5   -7    6      0.12      0.00
    6   -7    6      0.05      0.00
    7   -7    6      0.15      0.00
    8   -7    6      0.16      0.00
  -10   -6    6     -0.20      0.00
   -9   -6    6     -0.08      0.00
   -8   -6    6      0.05      0.00
   -7   -6    6     -0.28      0.00
   -6   -6    6     -0.33      0.00
   -5   -6    6      0.34      0.00
   -4   -6    6      0.20      0.00
   -3   -6    6     -0.33      0.00
   -2   -6    6      0.51      0.00
   -1   -6    6      1.30      0.00
    0   -6    6     -0.19      0.00
    1   -6    6     -1.14      0.00
    2   -6    6      0.31      0.00
    3   -6    6      1.50      0.00
    4   -6    6      0.96      0.00
    5   -6    6      0.22      0.00
    6   -6    6      0.21      0.00
    7   -6    6      0.15      0.00
    8   -6    6     -0.12      0.00
  -11   -5    6      0.08      0.00
  -10   -5    6      0.09      0.00
   -9   -5    6      0.06      0.00
   -8   -5    6      0.10      0.00
   -7   -5    6      0.47      0.00
   -6   -5    6      0.80      0.00
   -5   -5    6      0.13      0.00
   -4   -5    6     -0.42      0.00
   -3   -5    6      0.25      0.00
   -2   -5    6      0.14      0.00
   -1   -5    6     -1.35      0.00
    0   -5    6     -0.76      0.00
    1   -5    6      1.24      0.00
    2   -5    6      1.00      0.00
    3   -5    6     -0.55      0.00
    4   -5    6     -0.80      0.00
    5   -5    6     -0.40      0.00
    6   -5    6     -0.39      0.00
    7   -5    6     -0.37      0.00
    8   -5    6     -0.11      0.00
  -11   -4    6     -0.11      0.00
  -10   -4    6     -0.10      0.00
   -9   -4    6     -0.06      0.00
   -8   -4    6     -0.04      0.00
   -7   -4    6     -0.39      0.00
   -6   -4    6     -1.01      0.00
   -5   -4    6     -1.05      0.00
   -4   -4    6      0.06      0.00
   -3   -4    6      0.27      0.00
   -2   -4    6     -0.56      0.00
   -1   -4    6      0.74      0.00
    0   -4    6      1.86      0.00
    1   -4    6      0.01      0.00
    2   -4    6     -1.35      0.00
    3   -4    6     -0.50      0.00
    4   -4    6      0.23      0.00
    5   -4    6      0.20      0.00
    6   -4    6      0.30      0.00
    7   -4    6      0.32      0.00
    8   -4    6      0.23      0.00
    9   -4    6      0.00      0.00
  -11   -3    6     -0.05      0.00
  -10   -3    6      0.06      0.00
   -9   -3    6      0.24      0.00
   -8   -3    6      0.09      0.00
   -7   -3    6      0.12      0.00
   -6   -3    6      0.50      0.00
   -5   -3    6      1.12      0.00
   -4   -3    6      0.38      0.00
   -3   -3    6     -1.02      0.00
   -2   -3    6      0.27      0.00
   -1   -3    6      0.54      0.00
    0   -3    6     -2.09      0.00
    1   -3    6     -2.00      0.00
    2   -3    6      0.28      0.00
    3   -3    6      0.69      0.00
    4   -3    6      0.08      0.00
    5   -3    6      0.08      0.00
    6   -3    6     -0.05      0.00
    7   -3    6     -0.23      0.00
    8   -3    6     -0.26      0.00
    9   -3    6     -0.13      0.00
  -11   -2    6      0.18      0.00
  -10   -2    6      0.19      0.00
   -9   -2    6     -0.20      0.00
   -8   -2    6     -0.25      0.00
   -7   -2    6     -0.04      0.00
   -6   -2    6      0.08      0.00
   -5   -2    6     -0.31      0.00
   -4   -2    6     -0.28      0.00
   -3   -2    6      2.09      0.00
   -2   -2    6      1.70      0.00
   -1   -2    6     -1.10      0.00
    0   -2    6      0.63      0.00
    1   -2    6      2.98      0.00
    2   -2    6      1.46      0.00
    3   -2    6      0.07      0.00
    4   -2    6      0.17      0.00
    5   -2    6     -0.11      0.00
    6   -2    6     -0.27      0.00
    7   -2    6      0.07      0.00
    8   -2    6      0.23      0.00
    9   -2    6      0.14      0.00
  -11   -1    6     -0.02      0.00
  -10   -1    6     -0.24      0.00
   -9   -1    6     -0.11      0.00
   -8   -1    6      0.24      0.00
   -7   -1    6      0.12      0.00
   -6   -1    6     -0.23      0.00
   -5   -1    6     -0.29      0.00
   -4   -1    6      0.17      0.00
   -3   -1    6     -2.47      0.00
   -2   -1    6     -4.63      0.00
   -1   -1    6     -0.88      0.00
    0   -1    6      1.10      0.00
    1   -1    6     -1.62      0.00
    2   -1    6     -2.07      0.00
    3   -1    6     -0.82      0.00
    4   -1    6     -0.68      0.00
    5   -1    6     -0.34      0.00
    6   -1    6      0.30      0.00
    7   -1    6      0.18      0.00
    8   -1    6     -0.08      0.00
    9   -1    6     -0.01      0.00
  -11    0    6     -0.06      0.00
  -10    0    6      0.12      0.00
   -9    0    6      0.36      0.00
   -8    0    6      0.06      0.00
   -7    0    6     -0.06      0.00
   -6    0    6      0.33      0.00
   -5    0    6      0.61      0.00
   -4    0    6     -0.05      0.00
   -3    0    6      1.62      0.00
   -2    0    6      5.83      0.00
   -1    0    6      4.40      0.00
    0    0    6     -0.43      0.00
    1    0    6     -0.28      0.00
    2    0    6      1.14      0.00
    3    0    6      0.71      0.00
    4    0    6      0.81      0.00
    5    0    6      0.97      0.00
    6    0    6      0.25      0.00
    7    0    6     -0.14      0.00
    8    0    6      0.08      0.00
    9    0    6     -0.01      0.00
  -11    1    6     -0.08      0.00
  -10    1    6     -0.15      0.00
   -9    1    6     -0.43      0.00
   -8    1    6     -0.45      0.00
   -7    1    6     -0.12      0.00
   -6    1    6     -0.42      0.00
   -5    1    6     -0.94      0.00
   -4    1    6     -0.63      0.00
   -3    1    6     -0.91      0.00
   -2    1    6     -4.50      0.00
   -1    1    6     -6.11      0.00
    0    1    6     -2.13      0.00
    1    1    6      0.20      0.00
    2    1    6     -0.43      0.00
    3    1    6     -0.31      0.00
    4    1    6     -0.49      0.00
    5    1    6     -1.11      0.00
    6    1    6     -0.81      0.00
    7    1    6     -0.15      0.00
    8    1    6     -0.28      0.00
    9    1    6     -0.27      0.00
  -11    2    6      0.11      0.00
  -10    2    6      0.17      0.00
   -9    2    6      0.34      0.00
   -8    2    6      0.68      0.00
   -7    2    6      0.28      0.00
   -6    2    6      0.16      0.00
   -5    2    6      0.79      0.00
   -4    2    6      1.10      0.00
   -3    2    6      0.94      0.00
   -2    2    6      2.62      0.00
   -1    2    6      5.10      0.00
    0    2    6      3.57      0.00
    1    2    6      1.00      0.00
    2    2    6      0.75      0.00
    3    2    6      0.43      0.00
    4    2    6      0.20      0.00
    5    2    6      0.62      0.00
    6    2    6      0.73      0.00
    7    2    6      0.19      0.00
    8    2    6      0.25      0.00
    9    2    6      0.43      0.00
  -11    3    6     -0.10      0.00
  -10    3    6     -0.02      0.00
   -9    3    6     -0.04      0.00
   -8    3    6     -0.61      0.00
   -7    3    6     -0.55      0.00
   -6    3    6      0.07      0.00
   -5    3    6     -0.34      0.00
   -4    3    6     -0.79      0.00
   -3    3    6     -0.62      0.00
   -2    3    6     -1.22      0.00
   -1    3    6     -3.25      0.00
    0    3    6     -3.13      0.00
    1    3    6     -1.32      0.00
    2    3    6     -1.06      0.00
    3    3    6     -0.84      0.00
    4    3    6     -0.20      0.00
    5    3    6     -0.07      0.00
    6    3    6     -0.25      0.00
    7    3    6     -0.06      0.00
    8    3    6      0.02      0.00
  -11    4    6      0.14      0.00
  -10    4    6      0.00      0.00
   -9    4    6     -0.26      0.00
   -8    4    6      0.18      0.00
   -7    4    6      0.66      0.00
   -6    4    6      0.10      0.00
   -5    4    6      0.25      0.00
   -4    4    6      0.68      0.00
   -3    4    6      0.20      0.00
   -2    4    6      0.19      0.00
   -1    4    6      1.73      0.00
    0    4    6      2.12      0.00
    1    4    6      0.76      0.00
    2    4    6      0.62      0.00
    3    4    6      0.96      0.00
    4    4    6      0.40      0.00
    5    4    6     -0.10      0.00
    6    4    6     -0.03      0.00
    7    4    6      0.09      0.00
    8    4    6     -0.04      0.00
  -11    5    6      0.03      0.00
  -10    5    6     -0.14      0.00
   -9    5    6      0.20      0.00
   -8    5    6      0.28      0.00
   -7    5    6     -0.34      0.00
   -6    5    6     -0.19      0.00
   -5    5    6     -0.12      0.00
   -4    5    6     -0.80      0.00
   -3    5    6     -0.55      0.00
   -2    5    6     -0.03      0.00
   -1    5    6     -0.83      0.00
    0    5    6     -1.37      0.00
    1    5    6     -0.35      0.00
    2    5    6      0.12      0.00
    3    5    6     -0.56      0.00
    4    5    6     -0.58      0.00
    5    5    6     -0.02      0.00
    6    5    6      0.10      0.00
    7    5    6     -0.09      0.00
    8    5    6     -0.09      0.00
  -11    6    6     -0.31      0.00
  -10    6    6      0.14      0.00
   -9    6    6      0.15      0.00
   -8    6    6     -0.33      0.00
   -7    6    6      0.01      0.00
   -6    6    6      0.17      0.00
   -5    6    6     -0.29      0.00
   -4    6    6      0.19      0.00
   -3    6    6      0.67      0.00
   -2    6    6      0.38      0.00
   -1    6    6      0.64      0.00
    0    6    6      1.12      0.00
    1    6    6      0.53      0.00
    2    6    6     -0.45      0.00
    3    6    6     -0.19      0.00
    4    6    6      0.49      0.00
    5    6    6      0.23      0.00
    6    6    6     -0.09      0.00
    7    6    6     -0.08      0.00
    8    6    6     -0.03      0.00
  -10    7    6     -0.01      0.00
   -9    7    6     -0.38      0.00
   -8    7    6      0.08      0.00
   -7    7    6      0.05      0.00
   -6    7    6     -0.29      0.00
   -5    7    6      0.25      0.00
   -4    7    6      0.46      0.00
   -3    7    6     -0.09      0.00
   -2    7    6     -0.15      0.00
   -1    7    6     -0.40      0.00
    0    7    6     -1.02      0.00
    1    7    6     -0.98      0.00
    2    7    6      0.07      0.00
    3    7    6      0.66      0.00
    4    7    6     -0.06      0.00
    5    7    6     -0.28      0.00
    6    7    6      0.01      0.00
    7    7    6      0.10      0.00
  -10    8    6     -0.01      0.00
   -9    8    6      0.39      0.00
   -8    8    6      0.17      0.00
   -7    8    6     -0.06      0.00
   -6    8    6      0.27      0.00
   -5    8    6      0.10      0.00
   -4    8    6     -0.32      0.00
   -3    8    6     -0.11      0.00
   -2    8    6     -0.13      0.00
   -1    8    6     -0.11      0.00
    0    8    6      0.58      0.00
    1    8    6      1.05      0.00
    2    8    6      0.55      0.00
    3    8    6     -0.36      0.00
    4    8    6     -0.27      0.00
    5    8    6      0.07      0.00
    6    8    6     -0.02      0.00
    7    8    6      0.02      0.00
   -9    9    6     -0.19      0.00
   -8    9    6     -0.35      0.00
   -7    9    6     -0.03      0.00
   -6    9    6     -0.10      0.00
   -5    9    6     -0.20      0.00
   -4    9    6      0.07      0.00
   -3    9    6     -0.05      0.00
   -2    9    6     -0.16      0.00
   -1    9    6      0.11      0.00
    0    9    6     -0.06      0.00
    1    9    6     -0.61      0.00
    2    9    6     -0.75      0.00
    3    9    6     -0.33      0.00
    4    9    6      0.01      0.00
    5    9    6      0.02      0.00
    6    9    6      0.07      0.00
   -9   10    6     -0.18      0.00
   -8   10    6      0.21      0.00
   -7   10    6      0.13      0.00
   -6   10    6      0.09      0.00
   -5   10    6      0.25      0.00
   -4   10    6     -0.03      0.00
   -3   10    6     -0.12      0.00
   -2   10    6      0.23      0.00
   -1   10    6      0.19      0.00
    0   10    6     -0.08      0.00
    1   10    6      0.09      0.00
    2   10    6      0.46      0.00
    3   10    6      0.53      0.00
    4   10    6      0.35      0.00
    5   10    6      0.15      0.00
   -8   11    6      0.08      0.00
   -7   11    6     -0.03      0.00
   -6   11    6      0.00      0.00
   -5   11    6     -0.27      0.00
   -4   11    6     -0.09      0.00
   -3   11    6      0.21      0.00
   -2   11    6      0.05      0.00
   -1   11    6     -0.13      0.00
    0   11    6      0.06      0.00
    1   11    6      0.15      0.00
    2   11    6     -0.14      0.00
    3   11    6     -0.26      0.00
    4   11    6     -0.22      0.00
    5   11    6     -0.10      0.00
   -7   12    6      0.09      0.00
   -6   12    6     -0.07      0.00
   -5   12    6      0.06      0.00
   -4   12    6      0.10      0.00
   -2   12    6      0.02      0.00
   -1   12    6      0.02      0.00
    0   12    6     -0.04      0.00
    1   12    6     -0.16      0.00
    2   12    6      0.00      0.00
    3   12    6      0.17      0.00
    4   12    6      0.08      0.00
   -6   13    6     -0.12      0.00
   -5   13    6      0.03      0.00
   -4   13    6      0.01      0.00
   -3   13    6     -0.03      0.00
   -2   13    6     -0.16      0.00
   -1   13    6     -0.18      0.00
    0   13    6     -0.12      0.00
    1   13    6      0.01      0.00
    2   13    6      0.12      0.00
   -4   14    6      0.06      0.00
   -3   14    6      0.04      0.00
   -2   14    6     -0.01      0.00
   -1   14    6      0.11      0.00
    0   14    6      0.22      0.00
   -3  -14    7     -0.22      0.00
   -2  -14    7     -0.12      0.00
   -1  -14    7      0.28      0.00
    0  -14    7      0.15      0.00
    1  -14    7     -0.05      0.00
    2  -14    7      0.26      0.00
   -5  -13    7      0.10      0.00
   -4  -13    7      0.17      0.00
   -3  -13    7      0.16      0.00
   -2  -13    7      0.20      0.00
   -1  -13    7     -0.19      0.00
    0  -13    7     -0.25      0.00
    1  -13    7      0.21      0.00
    2  -13    7      0.00      0.00
    3  -13    7     -0.43      0.00
   -6  -12    7     -0.13      0.00
   -5  -12    7     -0.08      0.00
   -4  -12    7     -0.03      0.00
   -3  -12    7      0.01      0.00
   -2  -12    7     -0.16      0.00
   -1  -12    7      0.02      0.00
    0  -12    7      0.26      0.00
    1  -12    7     -0.12      0.00
    2  -12    7     -0.35      0.00
    3  -12    7      0.18      0.00
    4  -12    7      0.25      0.00
    5  -12    7     -0.02      0.00
   -7  -11    7      0.08      0.00
   -6  -11    7      0.08      0.00
   -5  -11    7      0.13      0.00
   -4  -11    7      0.11      0.00
   -3  -11    7     -0.16      0.00
   -2  -11    7      0.00      0.00
   -1  -11    7     -0.05      0.00
    0  -11    7     -0.35      0.00
    1  -11    7     -0.25      0.00
    2  -11    7      0.33      0.00
    3  -11    7      0.24      0.00
    4  -11    7     -0.22      0.00
    5  -11    7     -0.05      0.00
   -8  -10    7      0.05      0.00
   -7  -10    7      0.29      0.00
   -6  -10    7      0.33      0.00
   -5  -10    7      0.17      0.00
   -4  -10    7     -0.10      0.00
   -3  -10    7      0.22      0.00
   -2  -10    7      0.09      0.00
   -1  -10    7      0.03      0.00
    0  -10    7      0.53      0.00
    1  -10    7      0.69      0.00
    2  -10    7      0.03      0.00
    3  -10    7     -0.49      0.00
    4  -10    7      0.04      0.00
    5  -10    7      0.13      0.00
    6  -10    7      0.00      0.00
   -9   -9    7      0.12      0.00
   -8   -9    7      0.15      0.00
   -7   -9    7     -0.21      0.00
   -6   -9    7     -0.44      0.00
   -5   -9    7     -0.44      0.00
   -4   -9    7     -0.20      0.00
   -3   -9    7     -0.44      0.00
   -2   -9    7     -0.30      0.00
   -1   -9    7      0.13      0.00
    0   -9    7     -0.46      0.00
    1   -9    7     -0.99      0.00
    2   -9    7     -0.52      0.00
    3   -9    7      0.36      0.00
    4   -9    7      0.22      0.00
    5   -9    7     -0.09      0.00
    6   -9    7      0.14      0.00
    7   -9    7      0.03      0.00
   -9   -8    7      0.18      0.00
   -8   -8    7     -0.03      0.00
   -7   -8    7     -0.01      0.00
   -6   -8    7      0.32      0.00
   -5   -8    7      0.42      0.00
   -4   -8    7      0.28      0.00
   -3   -8    7      0.60      0.00
   -2   -8    7      0.76      0.00
   -1   -8    7      0.04      0.00
    0   -8    7      0.15      0.00
    1   -8    7      0.99      0.00
    2   -8    7      1.06      0.00
    3   -8    7      0.23      0.00
    4   -8    7     -0.25      0.00
    5   -8    7     -0.07      0.00
    6   -8    7     -0.23      0.00
    7   -8    7     -0.22      0.00
  -10   -7    7     -0.03      0.00
   -9   -7    7     -0.17      0.00
   -8   -7    7     -0.08      0.00
   -7   -7    7      0.22      0.00
   -6   -7    7     -0.21      0.00
   -5   -7    7     -0.56      0.00
   -4   -7    7     -0.16      0.00
   -3   -7    7     -0.27      0.00
   -2   -7    7     -0.90      0.00
   -1   -7    7     -0.45      0.00
    0   -7    7      0.19      0.00
    1   -7    7     -0.53      0.00
    2   -7    7     -1.39      0.00
    3   -7    7     -1.02      0.00
    4   -7    7     -0.12      0.00
    5   -7    7      0.06      0.00
    6   -7    7      0.08      0.00
    7   -7    7      0.24      0.00
  -10   -6    7     -0.08      0.00
   -9   -6    7      0.02      0.00
   -8   -6    7     -0.05      0.00
   -7   -6    7     -0.54      0.00
   -6   -6    7     -0.28      0.00
   -5   -6    7      0.62      0.00
   -4   -6    7      0.30      0.00
   -3   -6    7     -0.07      0.00
   -2   -6    7      0.62      0.00
   -1   -6    7      0.69      0.00
    0   -6    7     -0.47      0.00
    1   -6    7     -0.43      0.00
    2   -6    7      0.98      0.00
    3   -6    7      1.40      0.00
    4   -6    7      0.56      0.00
    5   -6    7      0.16      0.00
    6   -6    7      0.22      0.00
    7   -6    7      0.04      0.00
    8   -6    7     -0.11      0.00
  -10   -5    7      0.10      0.00
   -9   -5    7     -0.04      0.00
   -8   -5    7      0.04      0.00
   -7   -5    7      0.59      0.00
   -6   -5    7      0.92      0.00
   -5   -5    7      0.04      0.00
   -4   -5    7     -0.41      0.00
   -3   -5    7      0.00      0.00
   -2   -5    7     -0.38      0.00
   -1   -5    7     -0.98      0.00
    0   -5    7      0.20      0.00
    1   -5    7      1.28      0.00
    2   -5    7      0.22      0.00
    3   -5    7     -0.95      0.00
    4   -5    7     -0.69      0.00
    5   -5    7     -0.35      0.00
    6   -5    7     -0.37      0.00
    7   -5    7     -0.24      0.00
    8   -5    7     -0.06      0.00
  -11   -4    7     -0.15      0.00
  -10   -4    7     -0.19      0.00
   -9   -4    7     -0.09      0.00
   -8   -4    7     -0.02      0.00
   -7   -4    7     -0.36      0.00
   -6   -4    7     -0.97      0.00
   -5   -4    7     -0.80      0.00
   -4   -4    7      0.22      0.00
   -3   -4    7      0.30      0.00
   -2   -4    7      0.09      0.00
   -1   -4    7      1.15      0.00
    0   -4    7      1.01      0.00
    1   -4    7     -0.90      0.00
    2   -4    7     -1.27      0.00
    3   -4    7     -0.09      0.00
    4   -4    7      0.36      0.00
    5   -4    7      0.32      0.00
    6   -4    7      0.38      0.00
    7   -4    7      0.23      0.00
    8   -4    7      0.11      0.00
  -11   -3    7     -0.09      0.00
  -10   -3    7      0.06      0.00
   -9   -3    7      0.30      0.00
   -8   -3    7      0.16      0.00
   -7   -3    7      0.29      0.00
   -6   -3    7      0.58      0.00
   -5   -3    7      0.87      0.00
   -4   -3    7     -0.14      0.00
   -3   -3    7     -1.00      0.00
   -2   -3    7     -0.01      0.00
   -1   -3    7     -0.57      0.00
    0   -3    7     -2.15      0.00
    1   -3    7     -0.89      0.00
    2   -3    7      0.87      0.00
    3   -3    7      0.68      0.00
    4   -3    7      0.13      0.00
    5   -3    7      0.02      0.00
    6   -3    7     -0.26      0.00
    7   -3    7     -0.31      0.00
    8   -3    7     -0.19      0.00
  -11   -2    7      0.13      0.00
  -10   -2    7      0.19      0.00
   -9   -2    7     -0.19      0.00
   -8   -2    7     -0.17      0.00
   -7   -2    7     -0.16      0.00
   -6   -2    7     -0.22      0.00
   -5   -2    7     -0.55      0.00
   -4   -2    7      0.01      0.00
   -3   -2    7      1.87      0.00
   -2   -2    7      1.00      0.00
   -1   -2    7     -0.19      0.00
    0   -2    7      1.77      0.00
    1   -2    7      2.39      0.00
    2   -2    7      0.70      0.00
    3   -2    7     -0.07      0.00
    4   -2    7     -0.02      0.00
    5   -2    7     -0.28      0.00
    6   -2    7     -0.11      0.00
    7   -2    7      0.27      0.00
    8   -2    7      0.30      0.00
  -11   -1    7      0.08      0.00
  -10   -1    7     -0.13      0.00
   -9   -1    7     -0.03      0.00
   -8   -1    7      0.08      0.00
   -7   -1    7     -0.14      0.00
   -6   -1    7     -0.22      0.00
   -5   -1    7      0.16      0.00
   -4   -1    7      0.39      0.00
   -3   -1    7     -1.86      0.00
   -2   -1    7     -2.53      0.00
   -1   -1    7     -0.08      0.00
    0   -1    7     -0.26      0.00
    1   -1    7     -1.94      0.00
    2   -1    7     -1.51      0.00
    3   -1    7     -0.77      0.00
    4   -1    7     -0.63      0.00
    5   -1    7     -0.10      0.00
    6   -1    7      0.30      0.00
    7   -1    7      0.02      0.00
    8   -1    7     -0.15      0.00
  -11    0    7     -0.09      0.00
  -10    0    7      0.00      0.00
   -9    0    7      0.19      0.00
   -8    0    7     -0.02      0.00
   -7    0    7      0.19      0.00
   -6    0    7      0.60      0.00
   -5    0    7      0.41      0.00
   -4    0    7     -0.33      0.00
   -3    0    7      1.19      0.00
   -2    0    7      3.22      0.00
   -1    0    7      1.30      0.00
    0    0    7     -0.60      0.00
    1    0    7      0.44      0.00
    2    0    7      0.93      0.00
    3    0    7      0.69      0.00
    4    0    7      0.89      0.00
    5    0    7      0.77      0.00
    6    0    7      0.08      0.00
    7    0    7     -0.07      0.00
    8    0    7      0.05      0.00
  -11    1    7     -0.07      0.00
  -10    1    7     -0.09      0.00
   -9    1    7     -0.38      0.00
   -8    1    7     -0.28      0.00
   -7    1    7     -0.07      0.00
   -6    1    7     -0.54      0.00
   -5    1    7     -0.80      0.00
   -4    1    7     -0.40      0.00
   -3    1    7     -1.10      0.00
   -2    1    7     -3.20      0.00
   -1    1    7     -2.58      0.00
    0    1    7      0.02      0.00
    1    1    7      0.21      0.00
    2    1    7     -0.34      0.00
    3    1    7     -0.25      0.00
    4    1    7     -0.61      0.00
    5    1    7     -0.96      0.00
    6    1    7     -0.49      0.00
    7    1    7     -0.10      0.00
    8    1    7     -0.25      0.00
  -11    2    7      0.09      0.00
  -10    2    7      0.10      0.00
   -9    2    7      0.36      0.00
   -8    2    7      0.63      0.00
   -7    2    7      0.19      0.00
   -6    2    7      0.24      0.00
   -5    2    7      0.68      0.00
   -4    2    7      0.71      0.00
   -3    2    7      1.15      0.00
   -2    2    7      2.89      0.00
   -1    2    7      3.38      0.00
    0    2    7      1.20      0.00
    1    2    7      0.19      0.00
    2    2    7      0.54      0.00
    3    2    7      0.26      0.00
    4    2    7      0.36      0.00
    5    2    7      0.73      0.00
    6    2    7      0.50      0.00
    7    2    7      0.07      0.00
    8    2    7      0.27      0.00
  -11    3    7     -0.12      0.00
  -10    3    7      0.00      0.00
   -9    3    7     -0.08      0.00
   -8    3    7     -0.56      0.00
   -7    3    7     -0.39      0.00
   -6    3    7     -0.12      0.00
   -5    3    7     -0.54      0.00
   -4    3    7     -0.53      0.00
   -3    3    7     -0.50      0.00
   -2    3    7     -1.78      0.00
   -1    3    7     -3.11      0.00
    0    3    7     -1.91      0.00
    1    3    7     -0.61      0.00
    2    3    7     -0.90      0.00
    3    3    7     -0.56      0.00
    4    3    7     -0.18      0.00
    5    3    7     -0.37      0.00
    6    3    7     -0.36      0.00
    7    3    7     -0.03      0.00
    8    3    7     -0.04      0.00
  -11    4    7      0.15      0.00
  -10    4    7      0.04      0.00
   -9    4    7     -0.07      0.00
   -8    4    7      0.23      0.00
   -7    4    7      0.33      0.00
   -6    4    7      0.04      0.00
   -5    4    7      0.55      0.00
   -4    4    7      0.69      0.00
   -3    4    7      0.13      0.00
   -2    4    7      0.52      0.00
   -1    4    7      1.84      0.00
    0    4    7      1.59      0.00
    1    4    7      0.39      0.00
    2    4    7      0.70      0.00
    3    4    7      0.79      0.00
    4    4    7      0.10      0.00
    5    4    7      0.00      0.00
    6    4    7      0.19      0.00
    7    4    7      0.19      0.00
    8    4    7      0.06      0.00
  -11    5    7      0.05      0.00
  -10    5    7     -0.10      0.00
   -9    5    7      0.02      0.00
   -8    5    7     -0.05      0.00
   -7    5    7     -0.21      0.00
   -6    5    7      0.11      0.00
   -5    5    7     -0.17      0.00
   -4    5    7     -0.74      0.00
   -3    5    7     -0.49      0.00
   -2    5    7     -0.38      0.00
   -1    5    7     -1.01      0.00
    0    5    7     -1.05      0.00
    1    5    7      0.01      0.00
    2    5    7      0.09      0.00
    3    5    7     -0.59      0.00
    4    5    7     -0.25      0.00
    5    5    7      0.16      0.00
    6    5    7      0.04      0.00
    7    5    7     -0.15      0.00
  -10    6    7      0.06      0.00
   -9    6    7      0.03      0.00
   -8    6    7     -0.05      0.00
   -7    6    7      0.24      0.00
   -6    6    7      0.01      0.00
   -5    6    7     -0.27      0.00
   -4    6    7      0.16      0.00
   -3    6    7      0.39      0.00
   -2    6    7      0.49      0.00
   -1    6    7      0.94      0.00
    0    6    7      1.15      0.00
    1    6    7      0.32      0.00
    2    6    7     -0.58      0.00
    3    6    7     -0.06      0.00
    4    6    7      0.34      0.00
    5    6    7      0.00      0.00
    6    6    7     -0.11      0.00
    7    6    7     -0.09      0.00
  -10    7    7     -0.03      0.00
   -9    7    7     -0.11      0.00
   -8    7    7      0.17      0.00
   -7    7    7     -0.16      0.00
   -6    7    7     -0.24      0.00
   -5    7    7      0.20      0.00
   -4    7    7      0.16      0.00
   -3    7    7     -0.01      0.00
   -2    7    7      0.02      0.00
   -1    7    7     -0.46      0.00
    0    7    7     -1.12      0.00
    1    7    7     -0.98      0.00
    2    7    7      0.14      0.00
    3    7    7      0.42      0.00
    4    7    7     -0.16      0.00
    5    7    7     -0.12      0.00
    6    7    7      0.00      0.00
    7    7    7      0.09      0.00
  -10    8    7      0.05      0.00
   -9    8    7      0.29      0.00
   -8    8    7     -0.04      0.00
   -7    8    7     -0.03      0.00
   -6    8    7      0.17      0.00
   -5    8    7     -0.06      0.00
   -4    8    7     -0.07      0.00
   -3    8    7      0.17      0.00
   -2    8    7     -0.11      0.00
   -1    8    7     -0.14      0.00
    0    8    7      0.50      0.00
    1    8    7      0.93      0.00
    2    8    7      0.42      0.00
    3    8    7     -0.12      0.00
    4    8    7      0.04      0.00
    5    8    7      0.05      0.00
    6    8    7     -0.02      0.00
   -9    9    7     -0.27      0.00
   -8    9    7     -0.30      0.00
   -7    9    7     -0.05      0.00
   -6    9    7     -0.11      0.00
   -5    9    7      0.02      0.00
   -4    9    7      0.18      0.00
   -3    9    7     -0.19      0.00
   -2    9    7     -0.29      0.00
   -1    9    7      0.00      0.00
    0    9    7     -0.12      0.00
    1    9    7     -0.50      0.00
    2    9    7     -0.49      0.00
    3    9    7     -0.26      0.00
    4    9    7     -0.16      0.00
    5    9    7     -0.06      0.00
    6    9    7      0.07      0.00
   -9   10    7     -0.04      0.00
   -8   10    7      0.26      0.00
   -7   10    7      0.14      0.00
   -6   10    7      0.20      0.00
   -5   10    7      0.27      0.00
   -4   10    7     -0.11      0.00
   -3   10    7     -0.12      0.00
   -2   10    7      0.19      0.00
   -1   10    7      0.14      0.00
    0   10    7      0.05      0.00
    1   10    7      0.29      0.00
    2   10    7      0.41      0.00
    3   10    7      0.34      0.00
    4   10    7      0.23      0.00
    5   10    7      0.13      0.00
   -8   11    7      0.05      0.00
   -7   11    7      0.08      0.00
   -6   11    7      0.01      0.00
   -5   11    7     -0.30      0.00
   -4   11    7     -0.15      0.00
   -2   11    7     -0.04      0.00
   -1   11    7      0.09      0.00
    0   11    7      0.21      0.00
    1   11    7      0.01      0.00
    2   11    7     -0.27      0.00
    3   11    7     -0.26      0.00
    4   11    7     -0.11      0.00
   -7   12    7     -0.07      0.00
   -6   12    7     -0.19      0.00
   -5   12    7     -0.05      0.00
   -4   12    7     -0.04      0.00
   -3   12    7      0.08      0.00
   -2   12    7      0.28      0.00
   -1   12    7      0.06      0.00
    0   12    7     -0.20      0.00
    1   12    7     -0.27      0.00
    2   12    7     -0.06      0.00
    3   12    7      0.15      0.00
   -6   13    7     -0.05      0.00
   -5   13    7      0.06      0.00
   -4   13    7      0.21      0.00
   -3   13    7      0.20      0.00
   -2   13    7     -0.16      0.00
   -1   13    7     -0.32      0.00
    0   13    7     -0.23      0.00
    1   13    7     -0.01      0.00
   -3   14    7     -0.15      0.00
   -2   14    7     -0.21      0.00
   -1   14    7      0.03      0.00
   -2  -14    8     -0.06      0.00
   -1  -14    8      0.17      0.00
    0  -14    8     -0.07      0.00
   -5  -13    8      0.10      0.00
   -4  -13    8      0.10      0.00
   -3  -13    8      0.16      0.00
   -2  -13    8      0.11      0.00
   -1  -13    8     -0.20      0.00
    0  -13    8     -0.07      0.00
    1  -13    8      0.23      0.00
    2  -13    8     -0.09      0.00
    3  -13    8     -0.29      0.00
   -6  -12    8     -0.06      0.00
   -5  -12    8     -0.10      0.00
   -4  -12    8      0.06      0.00
   -3  -12    8      0.04      0.00
   -2  -12    8     -0.08      0.00
   -1  -12    8      0.14      0.00
    0  -12    8      0.16      0.00
    1  -12    8     -0.19      0.00
    2  -12    8     -0.15      0.00
    3  -12    8      0.26      0.00
    4  -12    8      0.07      0.00
   -7  -11    8      0.08      0.00
   -6  -11    8      0.03      0.00
   -5  -11    8      0.15      0.00
   -4  -11    8      0.02      0.00
   -3  -11    8     -0.18      0.00
   -2  -11    8      0.03      0.00
   -1  -11    8     -0.14      0.00
    0  -11    8     -0.28      0.00
    1  -11    8      0.00      0.00
    2  -11    8      0.34      0.00
    3  -11    8     -0.07      0.00
    4  -11    8     -0.22      0.00
    5  -11    8      0.05      0.00
   -8  -10    8      0.16      0.00
   -7  -10    8      0.24      0.00
   -6  -10    8      0.23      0.00
   -5  -10    8      0.03      0.00
   -4  -10    8     -0.09      0.00
   -3  -10    8      0.23      0.00
   -2  -10    8     -0.04      0.00
   -1  -10    8      0.08      0.00
    0  -10    8      0.52      0.00
    1  -10    8      0.37      0.00
    2  -10    8     -0.33      0.00
    3  -10    8     -0.31      0.00
    4  -10    8      0.25      0.00
    5  -10    8      0.07      0.00
   -9   -9    8      0.02      0.00
   -8   -9    8     -0.10      0.00
   -7   -9    8     -0.38      0.00
   -6   -9    8     -0.39      0.00
   -5   -9    8     -0.19      0.00
   -4   -9    8      0.02      0.00
   -3   -9    8     -0.30      0.00
   -2   -9    8     -0.05      0.00
   -1   -9    8      0.11      0.00
    0   -9    8     -0.58      0.00
    1   -9    8     -0.77      0.00
    2   -9    8     -0.04      0.00
    3   -9    8      0.48      0.00
    4   -9    8      0.02      0.00
    5   -9    8     -0.04      0.00
    6   -9    8      0.10      0.00
   -9   -8    8      0.13      0.00
   -8   -8    8      0.07      0.00
   -7   -8    8      0.28      0.00
   -6   -8    8      0.54      0.00
   -5   -8    8      0.32      0.00
   -4   -8    8      0.03      0.00
   -3   -8    8      0.33      0.00
   -2   -8    8      0.36      0.00
   -1   -8    8     -0.09      0.00
    0   -8    8      0.40      0.00
    1   -8    8      0.99      0.00
    2   -8    8      0.65      0.00
    3   -8    8     -0.11      0.00
    4   -8    8     -0.16      0.00
    5   -8    8     -0.07      0.00
    6   -8    8     -0.29      0.00
  -10   -7    8     -0.10      0.00
   -9   -7    8     -0.12      0.00
   -8   -7    8      0.05      0.00
   -7   -7    8      0.15      0.00
   -6   -7    8     -0.48      0.00
   -5   -7    8     -0.62      0.00
   -4   -7    8     -0.14      0.00
   -3   -7    8     -0.27      0.00
   -2   -7    8     -0.59      0.00
   -1   -7    8     -0.13      0.00
    0   -7    8     -0.07      0.00
    1   -7    8     -0.89      0.00
    2   -7    8     -1.22      0.00
    3   -7    8     -0.52      0.00
    4   -7    8      0.00      0.00
    5   -7    8     -0.02      0.00
    6   -7    8      0.19      0.00
    7   -7    8      0.32      0.00
  -10   -6    8      0.05      0.00
   -9   -6    8      0.07      0.00
   -8   -6    8     -0.16      0.00
   -7   -6    8     -0.64      0.00
   -6   -6    8     -0.15      0.00
   -5   -6    8      0.58      0.00
   -4   -6    8      0.24      0.00
   -3   -6    8      0.21      0.00
   -2   -6    8      0.63      0.00
   -1   -6    8      0.28      0.00
    0   -6    8     -0.44      0.00
    1   -6    8      0.18      0.00
    2   -6    8      1.27      0.00
    3   -6    8      1.02      0.00
    4   -6    8      0.24      0.00
    5   -6    8      0.17      0.00
    6   -6    8      0.12      0.00
    7   -6    8     -0.14      0.00
  -10   -5    8      0.07      0.00
   -9   -5    8     -0.07      0.00
   -8   -5    8      0.07      0.00
   -7   -5    8      0.60      0.00
   -6   -5    8      0.75      0.00
   -5   -5    8     -0.03      0.00
   -4   -5    8     -0.19      0.00
   -3   -5    8     -0.14      0.00
   -2   -5    8     -0.60      0.00
   -1   -5    8     -0.58      0.00
    0   -5    8      0.60      0.00
    1   -5    8      0.88      0.00
    2   -5    8     -0.41      0.00
    3   -5    8     -1.01      0.00
    4   -5    8     -0.44      0.00
    5   -5    8     -0.27      0.00
    6   -5    8     -0.23      0.00
    7   -5    8      0.00      0.00
  -11   -4    8     -0.05      0.00
  -10   -4    8     -0.18      0.00
   -9   -4    8     -0.12      0.00
   -8   -4    8     -0.10      0.00
   -7   -4    8     -0.39      0.00
   -6   -4    8     -0.77      0.00
   -5   -4    8     -0.37      0.00
   -4   -4    8      0.29      0.00
   -3   -4    8      0.25      0.00
   -2   -4    8      0.41      0.00
   -1   -4    8      1.02      0.00
    0   -4    8      0.23      0.00
    1   -4    8     -1.15      0.00
    2   -4    8     -0.79      0.00
    3   -4    8      0.31      0.00
    4   -4    8      0.39      0.00
    5   -4    8      0.33      0.00
    6   -4    8      0.29      0.00
    7   -4    8      0.00      0.00
    8   -4    8     -0.05      0.00
  -11   -3    8     -0.16      0.00
  -10   -3    8      0.01      0.00
   -9   -3    8      0.27      0.00
   -8   -3    8      0.24      0.00
   -7   -3    8      0.50      0.00
   -6   -3    8      0.70      0.00
   -5   -3    8      0.51      0.00
   -4   -3    8     -0.58      0.00
   -3   -3    8     -0.91      0.00
   -2   -3    8     -0.36      0.00
   -1   -3    8     -1.13      0.00
    0   -3    8     -1.53      0.00
    1   -3    8      0.02      0.00
    2   -3    8      0.96      0.00
    3   -3    8      0.41      0.00
    4   -3    8      0.02      0.00
    5   -3    8     -0.09      0.00
    6   -3    8     -0.36      0.00
    7   -3    8     -0.23      0.00
    8   -3    8     -0.02      0.00
  -11   -2    8      0.09      0.00
  -10   -2    8      0.21      0.00
   -9   -2    8     -0.13      0.00
   -8   -2    8     -0.10      0.00
   -7   -2    8     -0.31      0.00
   -6   -2    8     -0.57      0.00
   -5   -2    8     -0.66      0.00
   -4   -2    8      0.40      0.00
   -3   -2    8      1.61      0.00
   -2   -2    8      0.81      0.00
   -1   -2    8      0.82      0.00
    0   -2    8      2.04      0.00
    1   -2    8      1.42      0.00
    2   -2    8      0.11      0.00
    3   -2    8     -0.16      0.00
    4   -2    8     -0.11      0.00
    5   -2    8     -0.27      0.00
    6   -2    8      0.13      0.00
    7   -2    8      0.40      0.00
    8   -2    8      0.28      0.00
  -11   -1    8      0.15      0.00
  -10   -1    8     -0.11      0.00
   -9   -1    8     -0.01      0.00
   -8   -1    8     -0.01      0.00
   -7   -1    8     -0.23      0.00
   -6   -1    8     -0.06      0.00
   -5   -1    8      0.46      0.00
   -4   -1    8      0.12      0.00
   -3   -1    8     -1.56      0.00
   -2   -1    8     -1.31      0.00
   -1   -1    8     -0.35      0.00
    0   -1    8     -1.29      0.00
    1   -1    8     -1.71      0.00
    2   -1    8     -0.96      0.00
    3   -1    8     -0.54      0.00
    4   -1    8     -0.40      0.00
    5   -1    8      0.08      0.00
    6   -1    8      0.15      0.00
    7   -1    8     -0.16      0.00
    8   -1    8     -0.21      0.00
  -11    0    8     -0.15      0.00
  -10    0    8     -0.02      0.00
   -9    0    8      0.14      0.00
   -8    0    8     -0.06      0.00
   -7    0    8      0.32      0.00
   -6    0    8      0.61      0.00
   -5    0    8      0.12      0.00
   -4    0    8     -0.17      0.00
   -3    0    8      1.25      0.00
   -2    0    8      1.63      0.00
   -1    0    8      0.09      0.00
    0    0    8      0.03      0.00
    1    0    8      0.90      0.00
    2    0    8      0.80      0.00
    3    0    8      0.62      0.00
    4    0    8      0.74      0.00
    5    0    8      0.49      0.00
    6    0    8     -0.01      0.00
    7    0    8     -0.03      0.00
    8    0    8     -0.01      0.00
  -11    1    8      0.02      0.00
  -10    1    8     -0.02      0.00
   -9    1    8     -0.34      0.00
   -8    1    8     -0.18      0.00
   -7    1    8     -0.12      0.00
   -6    1    8     -0.54      0.00
   -5    1    8     -0.41      0.00
   -4    1    8     -0.14      0.00
   -3    1    8     -1.27      0.00
   -2    1    8     -2.15      0.00
   -1    1    8     -0.65      0.00
    0    1    8      0.50      0.00
    1    1    8     -0.19      0.00
    2    1    8     -0.44      0.00
    3    1    8     -0.34      0.00
    4    1    8     -0.64      0.00
    5    1    8     -0.74      0.00
    6    1    8     -0.23      0.00
    7    1    8     -0.02      0.00
    8    1    8     -0.08      0.00
  -11    2    8      0.05      0.00
  -10    2    8      0.05      0.00
   -9    2    8      0.32      0.00
   -8    2    8      0.51      0.00
   -7    2    8      0.21      0.00
   -6    2    8      0.37      0.00
   -5    2    8      0.44      0.00
   -4    2    8      0.20      0.00
   -3    2    8      1.01      0.00
   -2    2    8      2.39      0.00
   -1    2    8      1.75      0.00
    0    2    8      0.06      0.00
    1    2    8      0.17      0.00
    2    2    8      0.52      0.00
    3    2    8      0.27      0.00
    4    2    8      0.52      0.00
    5    2    8      0.69      0.00
    6    2    8      0.29      0.00
    7    2    8     -0.01      0.00
    8    2    8      0.17      0.00
  -11    3    8     -0.07      0.00
  -10    3    8     -0.05      0.00
   -9    3    8     -0.15      0.00
   -8    3    8     -0.40      0.00
   -7    3    8     -0.28      0.00
   -6    3    8     -0.34      0.00
   -5    3    8     -0.63      0.00
   -4    3    8     -0.32      0.00
   -3    3    8     -0.39      0.00
   -2    3    8     -1.60      0.00
   -1    3    8     -2.07      0.00
    0    3    8     -0.75      0.00
    1    3    8     -0.35      0.00
    2    3    8     -0.77      0.00
    3    3    8     -0.31      0.00
    4    3    8     -0.30      0.00
    5    3    8     -0.51      0.00
    6    3    8     -0.29      0.00
    7    3    8     -0.01      0.00
  -11    4    8     -0.01      0.00
  -10    4    8      0.05      0.00
   -9    4    8      0.16      0.00
   -8    4    8      0.22      0.00
   -7    4    8      0.09      0.00
   -6    4    8      0.12      0.00
   -5    4    8      0.67      0.00
   -4    4    8      0.66      0.00
   -3    4    8      0.30      0.00
   -2    4    8      0.72      0.00
   -1    4    8      1.41      0.00
    0    4    8      0.74      0.00
    1    4    8      0.10      0.00
    2    4    8      0.64      0.00
    3    4    8      0.40      0.00
    4    4    8      0.00      0.00
    5    4    8      0.17      0.00
    6    4    8      0.23      0.00
    7    4    8      0.19      0.00
  -11    5    8      0.15      0.00
  -10    5    8      0.01      0.00
   -9    5    8     -0.16      0.00
   -8    5    8     -0.25      0.00
   -7    5    8     -0.07      0.00
   -6    5    8      0.13      0.00
   -5    5    8     -0.25      0.00
   -4    5    8     -0.56      0.00
   -3    5    8     -0.50      0.00
   -2    5    8     -0.64      0.00
   -1    5    8     -1.02      0.00
    0    5    8     -0.68      0.00
    1    5    8      0.22      0.00
    2    5    8     -0.01      0.00
    3    5    8     -0.33      0.00
    4    5    8      0.07      0.00
    5    5    8      0.07      0.00
    6    5    8     -0.06      0.00
    7    5    8     -0.18      0.00
  -10    6    8      0.02      0.00
   -9    6    8      0.03      0.00
   -8    6    8      0.17      0.00
   -7    6    8      0.26      0.00
   -6    6    8     -0.02      0.00
   -5    6    8     -0.07      0.00
   -4    6    8      0.11      0.00
   -3    6    8      0.20      0.00
   -2    6    8      0.46      0.00
   -1    6    8      0.93      0.00
    0    6    8      1.07      0.00
    1    6    8      0.18      0.00
    2    6    8     -0.40      0.00
    3    6    8      0.00      0.00
    4    6    8     -0.03      0.00
    5    6    8     -0.12      0.00
    6    6    8      0.00      0.00
  -10    7    8     -0.09      0.00
   -9    7    8     -0.04      0.00
   -8    7    8      0.06      0.00
   -7    7    8     -0.23      0.00
   -6    7    8     -0.16      0.00
   -5    7    8      0.02      0.00
   -4    7    8     -0.08      0.00
   -3    7    8     -0.01      0.00
   -2    7    8      0.06      0.00
   -1    7    8     -0.38      0.00
    0    7    8     -1.05      0.00
    1    7    8     -0.78      0.00
    2    7    8      0.11      0.00
    3    7    8      0.14      0.00
    4    7    8      0.01      0.00
    5    7    8      0.13      0.00
    6    7    8     -0.03      0.00
  -10    8    8     -0.01      0.00
   -9    8    8      0.16      0.00
   -8    8    8     -0.04      0.00
   -7    8    8      0.04      0.00
   -6    8    8      0.09      0.00
   -5    8    8     -0.08      0.00
   -4    8    8      0.08      0.00
   -3    8    8      0.24      0.00
   -2    8    8     -0.03      0.00
   -1    8    8     -0.06      0.00
    0    8    8      0.51      0.00
    1    8    8      0.74      0.00
    2    8    8      0.23      0.00
    3    8    8      0.06      0.00
    4    8    8      0.12      0.00
    5    8    8     -0.08      0.00
   -9    9    8     -0.15      0.00
   -8    9    8     -0.19      0.00
   -7    9    8     -0.06      0.00
   -6    9    8     -0.12      0.00
   -5    9    8      0.06      0.00
   -4    9    8      0.18      0.00
   -3    9    8     -0.11      0.00
   -2    9    8     -0.16      0.00
   -1    9    8     -0.04      0.00
    0    9    8     -0.28      0.00
    1    9    8     -0.53      0.00
    2    9    8     -0.33      0.00
    3    9    8     -0.21      0.00
    4    9    8     -0.22      0.00
    5    9    8     -0.07      0.00
   -8   10    8      0.23      0.00
   -7   10    8      0.09      0.00
   -6   10    8      0.25      0.00
   -5   10    8      0.31      0.00
   -4   10    8     -0.04      0.00
   -3   10    8     -0.07      0.00
   -2   10    8     -0.04      0.00
   -1   10    8     -0.10      0.00
    0   10    8      0.11      0.00
    1   10    8      0.45      0.00
    2   10    8      0.45      0.00
    3   10    8      0.27      0.00
    4   10    8      0.16      0.00
   -7   11    8      0.08      0.00
   -6   11    8     -0.04      0.00
   -5   11    8     -0.33      0.00
   -4   11    8     -0.22      0.00
   -3   11    8     -0.22      0.00
   -2   11    8     -0.10      0.00
   -1   11    8      0.26      0.00
    0   11    8      0.25      0.00
    1   11    8     -0.06      0.00
    2   11    8     -0.33      0.00
    3   11    8     -0.27      0.00
   -6   12    8     -0.17      0.00
   -5   12    8     -0.04      0.00
   -4   12    8     -0.08      0.00
   -3   12    8      0.18      0.00
   -2   12    8      0.41      0.00
   -1   12    8      0.09      0.00
    0   12    8     -0.11      0.00
    1   12    8     -0.20      0.00
    2   12    8     -0.07      0.00
   -5   13    8      0.05      0.00
   -4   13    8      0.23      0.00
   -3   13    8      0.22      0.00
   -2   13    8     -0.14      0.00
   -1   13    8     -0.26      0.00
    0   13    8     -0.31      0.00
   -4  -13    9      0.01      0.00
   -3  -13    9      0.02      0.00
   -2  -13    9     -0.12      0.00
   -1  -13    9     -0.16      0.00
    0  -13    9      0.05      0.00
    1  -13    9      0.10      0.00
   -6  -12    9     -0.06      0.00
   -5  -12    9     -0.10      0.00
   -4  -12    9      0.11      0.00
   -3  -12    9      0.05      0.00
   -2  -12    9      0.17      0.00
   -1  -12    9      0.27      0.00
    0  -12    9      0.03      0.00
    1  -12    9     -0.16      0.00
    2  -12    9      0.10      0.00
    3  -12    9      0.22      0.00
   -7  -11    9      0.03      0.00
   -6  -11    9     -0.03      0.00
   -5  -11    9      0.13      0.00
   -4  -11    9     -0.09      0.00
   -3  -11    9     -0.10      0.00
   -2  -11    9     -0.04      0.00
   -1  -11    9     -0.30      0.00
    0  -11    9     -0.15      0.00
    1  -11    9      0.22      0.00
    2  -11    9      0.19      0.00
    3  -11    9     -0.28      0.00
    4  -11    9     -0.11      0.00
   -8  -10    9      0.20      0.00
   -7  -10    9      0.19      0.00
   -6  -10    9      0.20      0.00
   -5  -10    9      0.00      0.00
   -4  -10    9      0.05      0.00
   -3  -10    9      0.21      0.00
   -2  -10    9     -0.11      0.00
   -1  -10    9      0.24      0.00
    0  -10    9      0.46      0.00
    1  -10    9      0.00      0.00
    2  -10    9     -0.47      0.00
    3  -10    9     -0.04      0.00
    4  -10    9      0.25      0.00
    5  -10    9      0.03      0.00
   -8   -9    9     -0.28      0.00
   -7   -9    9     -0.44      0.00
   -6   -9    9     -0.33      0.00
   -5   -9    9     -0.08      0.00
   -4   -9    9      0.02      0.00
   -3   -9    9     -0.26      0.00
   -2   -9    9      0.09      0.00
   -1   -9    9     -0.06      0.00
    0   -9    9     -0.69      0.00
    1   -9    9     -0.45      0.00
    2   -9    9      0.32      0.00
    3   -9    9      0.35      0.00
    4   -9    9     -0.08      0.00
    5   -9    9      0.00      0.00
   -9   -8    9      0.11      0.00
   -8   -8    9      0.18      0.00
   -7   -8    9      0.43      0.00
   -6   -8    9      0.52      0.00
   -5   -8    9      0.20      0.00
   -4   -8    9     -0.06      0.00
   -3   -8    9      0.19      0.00
   -2   -8    9      0.06      0.00
   -1   -8    9     -0.09      0.00
    0   -8    9      0.62      0.00
    1   -8    9      0.86      0.00
    2   -8    9      0.22      0.00
    3   -8    9     -0.24      0.00
    4   -8    9     -0.05      0.00
    5   -8    9     -0.08      0.00
    6   -8    9     -0.20      0.00
   -9   -7    9     -0.08      0.00
   -8   -7    9      0.05      0.00
   -7   -7    9     -0.02      0.00
   -6   -7    9     -0.51      0.00
   -5   -7    9     -0.41      0.00
   -4   -7    9     -0.08      0.00
   -3   -7    9     -0.22      0.00
   -2   -7    9     -0.28      0.00
   -1   -7    9      0.10      0.00
    0   -7    9     -0.25      0.00
    1   -7    9     -0.96      0.00
    2   -7    9     -0.83      0.00
    3   -7    9     -0.15      0.00
    4   -7    9     -0.01      0.00
    5   -7    9     -0.01      0.00
    6   -7    9      0.24      0.00
  -10   -6    9      0.11      0.00
   -9   -6    9      0.05      0.00
   -8   -6    9     -0.17      0.00
   -7   -6    9     -0.45      0.00
   -6   -6    9      0.05      0.00
   -5   -6    9      0.36      0.00
   -4   -6    9      0.11      0.00
   -3   -6    9      0.32      0.00
   -2   -6    9      0.54      0.00
   -1   -6    9      0.03      0.00
    0   -6    9     -0.30      0.00
    1   -6    9      0.49      0.00
    2   -6    9      1.12      0.00
    3   -6    9      0.57      0.00
    4   -6    9      0.11      0.00
    5   -6    9      0.15      0.00
    6   -6    9     -0.09      0.00
    7   -6    9     -0.26      0.00
  -10   -5    9      0.00      0.00
   -9   -5    9     -0.02      0.00
   -8   -5    9      0.12      0.00
   -7   -5    9      0.47      0.00
   -6   -5    9      0.37      0.00
   -5   -5    9     -0.11      0.00
   -4   -5    9     -0.02      0.00
   -3   -5    9     -0.22      0.00
   -2   -5    9     -0.63      0.00
   -1   -5    9     -0.31      0.00
    0   -5    9      0.60      0.00
    1   -5    9      0.41      0.00
    2   -5    9     -0.70      0.00
    3   -5    9     -0.80      0.00
    4   -5    9     -0.25      0.00
    5   -5    9     -0.23      0.00
    6   -5    9      0.01      0.00
    7   -5    9      0.23      0.00
  -10   -4    9     -0.11      0.00
   -9   -4    9     -0.11      0.00
   -8   -4    9     -0.17      0.00
   -7   -4    9     -0.41      0.00
   -6   -4    9     -0.49      0.00
   -5   -4    9      0.02      0.00
   -4   -4    9      0.26      0.00
   -3   -4    9      0.22      0.00
   -2   -4    9      0.52      0.00
   -1   -4    9      0.72      0.00
    0   -4    9     -0.19      0.00
    1   -4    9     -0.91      0.00
    2   -4    9     -0.18      0.00
    3   -4    9      0.56      0.00
    4   -4    9      0.32      0.00
    5   -4    9      0.32      0.00
    6   -4    9      0.12      0.00
    7   -4    9     -0.23      0.00
  -11   -3    9     -0.22      0.00
  -10   -3    9     -0.01      0.00
   -9   -3    9      0.18      0.00
   -8   -3    9      0.23      0.00
   -7   -3    9      0.58      0.00
   -6   -3    9      0.72      0.00
   -5   -3    9      0.19      0.00
   -4   -3    9     -0.65      0.00
   -3   -3    9     -0.65      0.00
   -2   -3    9     -0.52      0.00
   -1   -3    9     -1.10      0.00
    0   -3    9     -0.75      0.00
    1   -3    9      0.48      0.00
    2   -3    9      0.65      0.00
    3   -3    9     -0.03      0.00
    4   -3    9     -0.06      0.00
    5   -3    9     -0.17      0.00
    6   -3    9     -0.35      0.00
    7   -3    9     -0.03      0.00
  -11   -2    9      0.12      0.00
  -10   -2    9      0.19      0.00
   -9   -2    9     -0.09      0.00
   -8   -2    9     -0.05      0.00
   -7   -2    9     -0.39      0.00
   -6   -2    9     -0.75      0.00
   -5   -2    9     -0.54      0.00
   -4   -2    9      0.58      0.00
   -3   -2    9      1.11      0.00
   -2   -2    9      0.68      0.00
   -1   -2    9      1.20      0.00
    0   -2    9      1.55      0.00
    1   -2    9      0.50      0.00
    2   -2    9     -0.25      0.00
    3   -2    9     -0.10      0.00
    4   -2    9     -0.15      0.00
    5   -2    9     -0.21      0.00
    6   -2    9      0.31      0.00
    7   -2    9      0.34      0.00
  -11   -1    9      0.11      0.00
  -10   -1    9     -0.15      0.00
   -9   -1    9      0.04      0.00
   -8   -1    9      0.01      0.00
   -7   -1    9     -0.12      0.00
   -6   -1    9      0.20      0.00
   -5   -1    9      0.46      0.00
   -4   -1    9     -0.32      0.00
   -3   -1    9     -1.27      0.00
   -2   -1    9     -0.77      0.00
   -1   -1    9     -0.78      0.00
    0   -1    9     -1.53      0.00
    1   -1    9     -1.15      0.00
    2   -1    9     -0.40      0.00
    3   -1    9     -0.23      0.00
    4   -1    9     -0.12      0.00
    5   -1    9      0.22      0.00
    6   -1    9     -0.03      0.00
    7   -1    9     -0.25      0.00
  -11    0    9     -0.18      0.00
  -10    0    9      0.05      0.00
   -9    0    9      0.08      0.00
   -8    0    9     -0.11      0.00
   -7    0    9      0.25      0.00
   -6    0    9      0.32      0.00
   -5    0    9     -0.11      0.00
   -4    0    9      0.27      0.00
   -3    0    9      1.36      0.00
   -2    0    9      0.95      0.00
   -1    0    9      0.16      0.00
    0    0    9      0.73      0.00
    1    0    9      1.09      0.00
    2    0    9      0.65      0.00
    3    0    9      0.43      0.00
    4    0    9      0.51      0.00
    5    0    9      0.23      0.00
    6    0    9     -0.05      0.00
    7    0    9     -0.02      0.00
  -11    1    9      0.07      0.00
  -10    1    9     -0.03      0.00
   -9    1    9     -0.26      0.00
   -8    1    9     -0.08      0.00
   -7    1    9     -0.18      0.00
   -6    1    9     -0.43      0.00
   -5    1    9     -0.08      0.00
   -4    1    9     -0.17      0.00
   -3    1    9     -1.33      0.00
   -2    1    9     -1.37      0.00
   -1    1    9     -0.12      0.00
    0    1    9      0.00      0.00
    1    1    9     -0.72      0.00
    2    1    9     -0.65      0.00
    3    1    9     -0.47      0.00
    4    1    9     -0.65      0.00
    5    1    9     -0.58      0.00
    6    1    9     -0.08      0.00
    7    1    9      0.11      0.00
  -11    2    9      0.04      0.00
  -10    2    9      0.08      0.00
   -9    2    9      0.24      0.00
   -8    2    9      0.29      0.00
   -7    2    9      0.23      0.00
   -6    2    9      0.44      0.00
   -5    2    9      0.27      0.00
   -4    2    9      0.04      0.00
   -3    2    9      0.89      0.00
   -2    2    9      1.56      0.00
   -1    2    9      0.63      0.00
    0    2    9     -0.09      0.00
    1    2    9      0.49      0.00
    2    2    9      0.60      0.00
    3    2    9      0.44      0.00
    4    2    9      0.68      0.00
    5    2    9      0.62      0.00
    6    2    9      0.16      0.00
    7    2    9     -0.11      0.00
  -11    3    9     -0.01      0.00
  -10    3    9     -0.15      0.00
   -9    3    9     -0.20      0.00
   -8    3    9     -0.21      0.00
   -7    3    9     -0.16      0.00
   -6    3    9     -0.36      0.00
   -5    3    9     -0.55      0.00
   -4    3    9     -0.24      0.00
   -3    3    9     -0.43      0.00
   -2    3    9     -1.19      0.00
   -1    3    9     -0.93      0.00
    0    3    9     -0.06      0.00
    1    3    9     -0.32      0.00
    2    3    9     -0.50      0.00
    3    3    9     -0.22      0.00
    4    3    9     -0.49      0.00
    5    3    9     -0.46      0.00
    6    3    9     -0.14      0.00
    7    3    9      0.06      0.00
  -11    4    9     -0.18      0.00
  -10    4    9      0.07      0.00
   -9    4    9      0.28      0.00
   -8    4    9      0.16      0.00
   -7    4    9      0.00      0.00
   -6    4    9      0.13      0.00
   -5    4    9      0.53      0.00
   -4    4    9      0.51      0.00
   -3    4    9      0.39      0.00
   -2    4    9      0.79      0.00
   -1    4    9      0.89      0.00
    0    4    9      0.10      0.00
    1    4    9      0.01      0.00
    2    4    9      0.34      0.00
    3    4    9      0.00      0.00
    4    4    9      0.12      0.00
    5    4    9      0.26      0.00
    6    4    9      0.10      0.00
  -10    5    9      0.05      0.00
   -9    5    9     -0.19      0.00
   -8    5    9     -0.21      0.00
   -7    5    9     -0.03      0.00
   -6    5    9      0.00      0.00
   -5    5    9     -0.27      0.00
   -4    5    9     -0.41      0.00
   -3    5    9     -0.40      0.00
   -2    5    9     -0.60      0.00
   -1    5    9     -0.87      0.00
    0    5    9     -0.34      0.00
    1    5    9      0.20      0.00
    2    5    9     -0.07      0.00
    4    5    9      0.15      0.00
    5    5    9     -0.15      0.00
    6    5    9     -0.12      0.00
  -10    6    9      0.09      0.00
   -9    6    9      0.07      0.00
   -8    6    9      0.12      0.00
   -7    6    9      0.14      0.00
   -6    6    9      0.03      0.00
   -5    6    9      0.09      0.00
   -4    6    9      0.19      0.00
   -3    6    9      0.19      0.00
   -2    6    9      0.31      0.00
   -1    6    9      0.75      0.00
    0    6    9      0.77      0.00
    1    6    9      0.03      0.00
    2    6    9     -0.15      0.00
    3    6    9     -0.07      0.00
    4    6    9     -0.29      0.00
    5    6    9     -0.04      0.00
    6    6    9      0.17      0.00
  -10    7    9     -0.18      0.00
   -9    7    9     -0.15      0.00
   -8    7    9     -0.01      0.00
   -7    7    9     -0.18      0.00
   -6    7    9     -0.09      0.00
   -5    7    9     -0.03      0.00
   -4    7    9     -0.16      0.00
   -3    7    9     -0.13      0.00
   -2    7    9     -0.04      0.00
   -1    7    9     -0.38      0.00
    0    7    9     -0.85      0.00
    1    7    9     -0.38      0.00
    2    7    9      0.13      0.00
    3    7    9      0.06      0.00
    4    7    9      0.26      0.00
    5    7    9      0.25      0.00
   -9    8    9      0.17      0.00
   -8    8    9      0.02      0.00
   -7    8    9      0.11      0.00
   -6    8    9      0.13      0.00
   -5    8    9     -0.06      0.00
   -4    8    9      0.03      0.00
   -3    8    9      0.13      0.00
   -2    8    9      0.02      0.00
   -1    8    9      0.16      0.00
    0    8    9      0.63      0.00
    1    8    9      0.49      0.00
    2    8    9      0.00      0.00
    3    8    9      0.02      0.00
    4    8    9     -0.01      0.00
    5    8    9     -0.20      0.00
   -9    9    9     -0.06      0.00
   -8    9    9     -0.09      0.00
   -7    9    9     -0.03      0.00
   -6    9    9     -0.22      0.00
   -5    9    9     -0.04      0.00
   -4    9    9      0.13      0.00
   -3    9    9      0.09      0.00
   -2    9    9      0.12      0.00
   -1    9    9     -0.02      0.00
    0    9    9     -0.42      0.00
    1    9    9     -0.53      0.00
    2    9    9     -0.20      0.00
    3    9    9     -0.11      0.00
    4    9    9     -0.15      0.00
   -8   10    9      0.16      0.00
   -7   10    9     -0.02      0.00
   -6   10    9      0.25      0.00
   -5   10    9      0.31      0.00
   -4   10    9      0.06      0.00
   -3   10    9     -0.03      0.00
   -2   10    9     -0.26      0.00
   -1   10    9     -0.26      0.00
    0   10    9      0.10      0.00
    1   10    9      0.45      0.00
    2   10    9      0.40      0.00
    3   10    9      0.21      0.00
   -7   11    9      0.07      0.00
   -6   11    9     -0.08      0.00
   -5   11    9     -0.28      0.00
   -4   11    9     -0.15      0.00
   -3   11    9     -0.28      0.00
   -2   11    9     -0.06      0.00
   -1   11    9      0.23      0.00
    0   11    9      0.12      0.00
    1   11    9     -0.11      0.00
    2   11    9     -0.29      0.00
   -6   12    9     -0.06      0.00
   -5   12    9      0.03      0.00
   -4   12    9     -0.11      0.00
   -3   12    9      0.11      0.00
   -2   12    9      0.26      0.00
   -1   12    9      0.09      0.00
    0   12    9      0.12      0.00
    1   12    9      0.00      0.00
   -3   13    9      0.15      0.00
   -2   13    9     -0.01      0.00
   -3  -13   10     -0.17      0.00
   -2  -13   10     -0.27      0.00
   -1  -13   10     -0.05      0.00
    0  -13   10      0.08      0.00
   -5  -12   10     -0.04      0.00
   -4  -12   10      0.08      0.00
   -3  -12   10      0.12      0.00
   -2  -12   10      0.43      0.00
   -1  -12   10      0.29      0.00
    0  -12   10     -0.07      0.00
    1  -12   10     -0.12      0.00
    2  -12   10      0.17      0.00
   -6  -11   10      0.01      0.00
   -5  -11   10      0.08      0.00
   -4  -11   10     -0.11      0.00
   -3  -11   10      0.01      0.00
   -2  -11   10     -0.19      0.00
   -1  -11   10     -0.40      0.00
    0  -11   10     -0.05      0.00
    1  -11   10      0.27      0.00
    2  -11   10      0.06      0.00
    3  -11   10     -0.22      0.00
   -7  -10   10      0.14      0.00
   -6  -10   10      0.15      0.00
   -5  -10   10      0.02      0.00
   -4  -10   10      0.19      0.00
   -3  -10   10      0.11      0.00
   -2  -10   10     -0.08      0.00
   -1  -10   10      0.37      0.00
    0  -10   10      0.33      0.00
    1  -10   10     -0.16      0.00
    2  -10   10     -0.31      0.00
    3  -10   10      0.08      0.00
    4  -10   10      0.10      0.00
   -8   -9   10     -0.27      0.00
   -7   -9   10     -0.33      0.00
   -6   -9   10     -0.23      0.00
   -5   -9   10     -0.07      0.00
   -4   -9   10     -0.14      0.00
   -3   -9   10     -0.26      0.00
   -2   -9   10      0.11      0.00
   -1   -9   10     -0.27      0.00
    0   -9   10     -0.62      0.00
    1   -9   10     -0.16      0.00
    2   -9   10      0.31      0.00
    3   -9   10      0.12      0.00
    4   -9   10     -0.08      0.00
    5   -9   10     -0.04      0.00
   -9   -8   10      0.09      0.00
   -8   -8   10      0.20      0.00
   -7   -8   10      0.37      0.00
   -6   -8   10      0.32      0.00
   -5   -8   10      0.08      0.00
   -4   -8   10      0.00      0.00
   -3   -8   10      0.17      0.00
   -2   -8   10     -0.09      0.00
   -1   -8   10      0.07      0.00
    0   -8   10      0.71      0.00
    1   -8   10      0.55      0.00
    2   -8   10     -0.06      0.00
    3   -8   10     -0.17      0.00
    4   -8   10      0.01      0.00
    5   -8   10      0.01      0.00
   -9   -7   10     -0.05      0.00
   -8   -7   10     -0.04      0.00
   -7   -7   10     -0.17      0.00
   -6   -7   10     -0.40      0.00
   -5   -7   10     -0.17      0.00
   -4   -7   10     -0.01      0.00
   -3   -7   10     -0.17      0.00
   -2   -7   10     -0.03      0.00
   -1   -7   10      0.15      0.00
    0   -7   10     -0.40      0.00
    1   -7   10     -0.80      0.00
    2   -7   10     -0.42      0.00
    3   -7   10      0.03      0.00
    4   -7   10      0.00      0.00
    5   -7   10      0.03      0.00
    6   -7   10      0.15      0.00
  -10   -6   10      0.08      0.00
   -9   -6   10     -0.01      0.00
   -8   -6   10     -0.10      0.00
   -7   -6   10     -0.13      0.00
   -6   -6   10      0.26      0.00
   -5   -6   10      0.21      0.00
   -4   -6   10      0.04      0.00
   -3   -6   10      0.31      0.00
   -2   -6   10      0.34      0.00
   -1   -6   10     -0.16      0.00
    0   -6   10     -0.16      0.00
    1   -6   10      0.55      0.00
    2   -6   10      0.81      0.00
    3   -6   10      0.27      0.00
    4   -6   10      0.10      0.00
    5   -6   10      0.03      0.00
    6   -6   10     -0.26      0.00
  -10   -5   10     -0.02      0.00
   -9   -5   10      0.05      0.00
   -8   -5   10      0.15      0.00
   -7   -5   10      0.29      0.00
   -6   -5   10      0.01      0.00
   -5   -5   10     -0.22      0.00
   -4   -5   10     -0.04      0.00
   -3   -5   10     -0.30      0.00
   -2   -5   10     -0.57      0.00
   -1   -5   10     -0.09      0.00
    0   -5   10      0.53      0.00
    1   -5   10      0.12      0.00
    2   -5   10     -0.70      0.00
    3   -5   10     -0.52      0.00
    4   -5   10     -0.24      0.00
    5   -5   10     -0.22      0.00
    6   -5   10      0.23      0.00
  -10   -4   10     -0.05      0.00
   -9   -4   10     -0.08      0.00
   -8   -4   10     -0.16      0.00
   -7   -4   10     -0.38      0.00
   -6   -4   10     -0.29      0.00
   -5   -4   10      0.21      0.00
   -4   -4   10      0.28      0.00
   -3   -4   10      0.30      0.00
   -2   -4   10      0.59      0.00
   -1   -4   10      0.48      0.00
    0   -4   10     -0.38      0.00
    1   -4   10     -0.60      0.00
    2   -4   10      0.23      0.00
    3   -4   10      0.52      0.00
    4   -4   10      0.24      0.00
    5   -4   10      0.38      0.00
    6   -4   10     -0.03      0.00
  -10   -3   10     -0.02      0.00
   -9   -3   10      0.06      0.00
   -8   -3   10      0.11      0.00
   -7   -3   10      0.47      0.00
   -6   -3   10      0.59      0.00
   -5   -3   10      0.03      0.00
   -4   -3   10     -0.52      0.00
   -3   -3   10     -0.48      0.00
   -2   -3   10     -0.57      0.00
   -1   -3   10     -0.88      0.00
    0   -3   10     -0.21      0.00
    1   -3   10      0.57      0.00
    2   -3   10      0.16      0.00
    3   -3   10     -0.28      0.00
    4   -3   10      0.02      0.00
    5   -3   10     -0.23      0.00
    6   -3   10     -0.23      0.00
  -11   -2   10      0.17      0.00
  -10   -2   10      0.16      0.00
   -9   -2   10     -0.01      0.00
   -8   -2   10      0.01      0.00
   -7   -2   10     -0.35      0.00
   -6   -2   10     -0.67      0.00
   -5   -2   10     -0.34      0.00
   -4   -2   10      0.45      0.00
   -3   -2   10      0.64      0.00
   -2   -2   10      0.54      0.00
   -1   -2   10      1.08      0.00
    0   -2   10      0.91      0.00
    1   -2   10     -0.08      0.00
    2   -2   10     -0.22      0.00
    3   -2   10      0.10      0.00
    4   -2   10     -0.23      0.00
    5   -2   10     -0.14      0.00
    6   -2   10      0.31      0.00
    7   -2   10      0.13      0.00
  -11   -1   10      0.00      0.00
  -10   -1   10     -0.18      0.00
   -9   -1   10      0.03      0.00
   -8   -1   10      0.02      0.00
   -7   -1   10      0.07      0.00
   -6   -1   10      0.39      0.00
   -5   -1   10      0.34      0.00
   -4   -1   10     -0.40      0.00
   -3   -1   10     -0.79      0.00
   -2   -1   10     -0.50      0.00
   -1   -1   10     -0.86      0.00
    0   -1   10     -1.25      0.00
    1   -1   10     -0.58      0.00
    2   -1   10     -0.03      0.00
    3   -1   10     -0.12      0.00
    4   -1   10      0.04      0.00
    5   -1   10      0.22      0.00
    6   -1   10     -0.15      0.00
    7   -1   10     -0.18      0.00
  -11    0   10     -0.12      0.00
  -10    0   10      0.10      0.00
   -9    0   10      0.00      0.00
   -8    0   10     -0.11      0.00
   -7    0   10      0.11      0.00
   -6    0   10     -0.03      0.00
   -5    0   10     -0.21      0.00
   -4    0   10      0.42      0.00
   -3    0   10      1.00      0.00
   -2    0   10      0.59      0.00
   -1    0   10      0.45      0.00
    0    0   10      1.03      0.00
    1    0   10      1.00      0.00
    2    0   10      0.40      0.00
    3    0   10      0.25      0.00
    4    0   10      0.34      0.00
    5    0   10      0.14      0.00
    6    0   10      0.01      0.00
    7    0   10      0.01      0.00
  -11    1   10      0.06      0.00
  -10    1   10     -0.06      0.00
   -9    1   10     -0.08      0.00
   -8    1   10     -0.01      0.00
   -7    1   10     -0.23      0.00
   -6    1   10     -0.31      0.00
   -5    1   10      0.03      0.00
   -4    1   10     -0.29      0.00
   -3    1   10     -1.01      0.00
   -2    1   10     -0.71      0.00
   -1    1   10     -0.17      0.00
    0    1   10     -0.58      0.00
    1    1   10     -1.02      0.00
    2    1   10     -0.69      0.00
    3    1   10     -0.47      0.00
    4    1   10     -0.57      0.00
    5    1   10     -0.46      0.00
    6    1   10     -0.02      0.00
  -11    2   10      0.06      0.00
  -10    2   10      0.13      0.00
   -9    2   10      0.09      0.00
   -8    2   10      0.08      0.00
   -7    2   10      0.22      0.00
   -6    2   10      0.48      0.00
   -5    2   10      0.30      0.00
   -4    2   10      0.21      0.00
   -3    2   10      0.82      0.00
   -2    2   10      0.79      0.00
   -1    2   10      0.08      0.00
    0    2   10      0.18      0.00
    1    2   10      0.74      0.00
    2    2   10      0.66      0.00
    3    2   10      0.62      0.00
    4    2   10      0.68      0.00
    5    2   10      0.45      0.00
    6    2   10      0.04      0.00
  -11    3   10      0.00      0.00
  -10    3   10     -0.22      0.00
   -9    3   10     -0.17      0.00
   -8    3   10     -0.04      0.00
   -7    3   10     -0.02      0.00
   -6    3   10     -0.27      0.00
   -5    3   10     -0.46      0.00
   -4    3   10     -0.26      0.00
   -3    3   10     -0.59      0.00
   -2    3   10     -0.86      0.00
   -1    3   10     -0.21      0.00
    0    3   10      0.11      0.00
    1    3   10     -0.32      0.00
    2    3   10     -0.30      0.00
    3    3   10     -0.37      0.00
    4    3   10     -0.65      0.00
    5    3   10     -0.30      0.00
    6    3   10      0.05      0.00
  -10    4   10      0.10      0.00
   -9    4   10      0.26      0.00
   -8    4   10      0.11      0.00
   -7    4   10     -0.04      0.00
   -6    4   10      0.05      0.00
   -5    4   10      0.37      0.00
   -4    4   10      0.29      0.00
   -3    4   10      0.35      0.00
   -2    4   10      0.77      0.00
   -1    4   10      0.47      0.00
    0    4   10     -0.16      0.00
    1    4   10     -0.01      0.00
    2    4   10      0.01      0.00
    3    4   10     -0.09      0.00
    4    4   10      0.35      0.00
    5    4   10      0.28      0.00
    6    4   10     -0.07      0.00
  -10    5   10      0.02      0.00
   -9    5   10     -0.10      0.00
   -8    5   10     -0.11      0.00
   -7    5   10     -0.03      0.00
   -6    5   10     -0.03      0.00
   -5    5   10     -0.31      0.00
   -4    5   10     -0.36      0.00
   -3    5   10     -0.23      0.00
   -2    5   10     -0.47      0.00
   -1    5   10     -0.59      0.00
    0    5   10     -0.04      0.00
    1    5   10      0.12      0.00
    2    5   10     -0.01      0.00
    3    5   10      0.23      0.00
    4    5   10      0.06      0.00
  -10    6   10      0.15      0.00
   -9    6   10     -0.04      0.00
   -8    6   10     -0.03      0.00
   -7    6   10      0.03      0.00
   -6    6   10     -0.04      0.00
   -5    6   10      0.15      0.00
   -4    6   10      0.38      0.00
   -3    6   10      0.29      0.00
   -2    6   10      0.28      0.00
   -1    6   10      0.54      0.00
    0    6   10      0.32      0.00
    1    6   10     -0.11      0.00
    2    6   10      0.00      0.00
    3    6   10     -0.11      0.00
    4    6   10     -0.34      0.00
    5    6   10      0.08      0.00
   -9    7   10     -0.09      0.00
   -8    7   10      0.07      0.00
   -7    7   10     -0.12      0.00
   -6    7   10      0.03      0.00
   -5    7   10      0.08      0.00
   -4    7   10     -0.16      0.00
   -3    7   10     -0.24      0.00
   -2    7   10     -0.25      0.00
   -1    7   10     -0.50      0.00
    0    7   10     -0.54      0.00
    1    7   10      0.00      0.00
    2    7   10      0.15      0.00
    3    7   10      0.06      0.00
    4    7   10      0.33      0.00
    5    7   10      0.22      0.00
   -9    8   10      0.15      0.00
   -8    8   10     -0.06      0.00
   -7    8   10      0.18      0.00
   -6    8   10      0.20      0.00
   -5    8   10     -0.05      0.00
   -4    8   10     -0.05      0.00
   -3    8   10     -0.05      0.00
   -2    8   10      0.06      0.00
   -1    8   10      0.40      0.00
    0    8   10      0.62      0.00
    1    8   10      0.20      0.00
    2    8   10     -0.17      0.00
    3    8   10     -0.07      0.00
    4    8   10     -0.12      0.00
   -8    9   10      0.06      0.00
   -7    9   10     -0.01      0.00
   -6    9   10     -0.33      0.00
   -5    9   10     -0.17      0.00
   -4    9   10      0.00      0.00
   -3    9   10      0.20      0.00
   -2    9   10      0.30      0.00
   -1    9   10     -0.03      0.00
    0    9   10     -0.40      0.00
    1    9   10     -0.34      0.00
    2    9   10     -0.04      0.00
    3    9   10      0.00      0.00
   -7   10   10     -0.14      0.00
   -6   10   10      0.22      0.00
   -5   10   10      0.24      0.00
   -4   10   10      0.13      0.00
   -3   10   10      0.02      0.00
   -2   10   10     -0.29      0.00
   -1   10   10     -0.23      0.00
    0   10   10      0.06      0.00
    1   10   10      0.26      0.00
    2   10   10      0.19      0.00
   -6   11   10     -0.09      0.00
   -5   11   10     -0.13      0.00
   -4   11   10     -0.01      0.00
   -3   11   10     -0.17      0.00
   -2   11   10     -0.02      0.00
   -1   11   10      0.05      0.00
    0   11   10     -0.05      0.00
    1   11   10     -0.14      0.00
   -4   12   10     -0.17      0.00
   -3   12   10     -0.05      0.00
   -2   12   10      0.03      0.00
   -1   12   10      0.09      0.00
   -4  -12   11      0.03      0.00
   -3  -12   11      0.19      0.00
   -2  -12   11      0.46      0.00
   -1  -12   11      0.21      0.00
    0  -12   11     -0.11      0.00
   -5  -11   11      0.03      0.00
   -4  -11   11     -0.04      0.00
   -3  -11   11      0.05      0.00
   -2  -11   11     -0.26      0.00
   -1  -11   11     -0.34      0.00
    0  -11   11     -0.05      0.00
    1  -11   11      0.17      0.00
    2  -11   11      0.08      0.00
   -7  -10   11      0.06      0.00
   -6  -10   11      0.02      0.00
   -5  -10   11      0.02      0.00
   -4  -10   11      0.18      0.00
   -3  -10   11     -0.01      0.00
   -2  -10   11     -0.02      0.00
   -1  -10   11      0.30      0.00
    0  -10   11      0.19      0.00
    1  -10   11     -0.04      0.00
    2  -10   11     -0.07      0.00
    3  -10   11      0.00      0.00
   -7   -9   11     -0.15      0.00
   -6   -9   11     -0.05      0.00
   -5   -9   11     -0.04      0.00
   -4   -9   11     -0.22      0.00
   -3   -9   11     -0.17      0.00
   -2   -9   11      0.05      0.00
   -1   -9   11     -0.32      0.00
    0   -9   11     -0.34      0.00
    1   -9   11     -0.03      0.00
    2   -9   11      0.08      0.00
    3   -9   11     -0.04      0.00
    4   -9   11     -0.07      0.00
   -8   -8   11      0.12      0.00
   -7   -8   11      0.21      0.00
   -6   -8   11      0.08      0.00
   -5   -8   11     -0.02      0.00
   -4   -8   11      0.07      0.00
   -3   -8   11      0.11      0.00
   -2   -8   11     -0.12      0.00
   -1   -8   11      0.25      0.00
    0   -8   11      0.53      0.00
    1   -8   11      0.20      0.00
    2   -8   11     -0.13      0.00
    3   -8   11     -0.07      0.00
    4   -8   11      0.05      0.00
   -9   -7   11     -0.02      0.00
   -8   -7   11     -0.09      0.00
   -7   -7   11     -0.24      0.00
   -6   -7   11     -0.27      0.00
   -5   -7   11     -0.04      0.00
   -4   -7   11     -0.03      0.00
   -3   -7   11     -0.09      0.00
   -2   -7   11      0.15      0.00
   -1   -7   11      0.04      0.00
    0   -7   11     -0.45      0.00
    1   -7   11     -0.53      0.00
    2   -7   11     -0.13      0.00
    3   -7   11      0.10      0.00
    4   -7   11      0.04      0.00
    5   -7   11      0.03      0.00
   -9   -6   11     -0.06      0.00
   -8   -6   11     -0.02      0.00
   -7   -6   11      0.11      0.00
   -6   -6   11      0.40      0.00
   -5   -6   11      0.20      0.00
   -4   -6   11      0.07      0.00
   -3   -6   11      0.27      0.00
   -2   -6   11      0.11      0.00
   -1   -6   11     -0.23      0.00
    0   -6   11      0.00      0.00
    1   -6   11      0.53      0.00
    2   -6   11      0.54      0.00
    3   -6   11      0.13      0.00
    4   -6   11      0.10      0.00
    5   -6   11     -0.10      0.00
  -10   -5   11      0.02      0.00
   -9   -5   11      0.10      0.00
   -8   -5   11      0.11      0.00
   -7   -5   11      0.15      0.00
   -6   -5   11     -0.20      0.00
   -5   -5   11     -0.34      0.00
   -4   -5   11     -0.16      0.00
   -3   -5   11     -0.36      0.00
   -2   -5   11     -0.42      0.00
   -1   -5   11      0.12      0.00
    0   -5   11      0.45      0.00
    1   -5   11     -0.06      0.00
    2   -5   11     -0.57      0.00
    3   -5   11     -0.29      0.00
    4   -5   11     -0.31      0.00
    5   -5   11     -0.16      0.00
  -10   -4   11     -0.06      0.00
   -9   -4   11     -0.09      0.00
   -8   -4   11     -0.10      0.00
   -7   -4   11     -0.29      0.00
   -6   -4   11     -0.16      0.00
   -5   -4   11      0.32      0.00
   -4   -4   11      0.40      0.00
   -3   -4   11      0.41      0.00
   -2   -4   11      0.59      0.00
   -1   -4   11      0.22      0.00
    0   -4   11     -0.52      0.00
    1   -4   11     -0.35      0.00
    2   -4   11      0.38      0.00
    3   -4   11      0.25      0.00
    4   -4   11      0.20      0.00
    5   -4   11      0.39      0.00
    6   -4   11     -0.10      0.00
  -10   -3   11     -0.02      0.00
   -9   -3   11      0.02      0.00
   -8   -3   11      0.05      0.00
   -7   -3   11      0.31      0.00
   -6   -3   11      0.40      0.00
   -5   -3   11     -0.07      0.00
   -4   -3   11     -0.51      0.00
   -3   -3   11     -0.52      0.00
   -2   -3   11     -0.65      0.00
   -1   -3   11     -0.68      0.00
    0   -3   11      0.17      0.00
    1   -3   11      0.46      0.00
    2   -3   11     -0.24      0.00
    3   -3   11     -0.22      0.00
    4   -3   11      0.14      0.00
    5   -3   11     -0.24      0.00
    6   -3   11     -0.06      0.00
  -10   -2   11      0.18      0.00
   -9   -2   11      0.09      0.00
   -8   -2   11      0.02      0.00
   -7   -2   11     -0.27      0.00
   -6   -2   11     -0.46      0.00
   -5   -2   11     -0.18      0.00
   -4   -2   11      0.34      0.00
   -3   -2   11      0.49      0.00
   -2   -2   11      0.57      0.00
   -1   -2   11      0.95      0.00
    0   -2   11      0.45      0.00
    1   -2   11     -0.28      0.00
    2   -2   11      0.09      0.00
    3   -2   11      0.24      0.00
    4   -2   11     -0.28      0.00
    5   -2   11     -0.05      0.00
    6   -2   11      0.14      0.00
  -10   -1   11     -0.19      0.00
   -9   -1   11     -0.08      0.00
   -8   -1   11     -0.02      0.00
   -7   -1   11      0.17      0.00
   -6   -1   11      0.42      0.00
   -5   -1   11      0.27      0.00
   -4   -1   11     -0.19      0.00
   -3   -1   11     -0.40      0.00
   -2   -1   11     -0.40      0.00
   -1   -1   11     -0.84      0.00
    0   -1   11     -0.93      0.00
    1   -1   11     -0.19      0.00
    2   -1   11     -0.01      0.00
    3   -1   11     -0.23      0.00
    4   -1   11      0.01      0.00
    5   -1   11      0.05      0.00
    6   -1   11     -0.16      0.00
  -10    0   11      0.10      0.00
   -9    0   11      0.00      0.00
   -8    0   11      0.00      0.00
   -7    0   11      0.04      0.00
   -6    0   11     -0.24      0.00
   -5    0   11     -0.30      0.00
   -4    0   11      0.15      0.00
   -3    0   11      0.37      0.00
   -2    0   11      0.25      0.00
   -1    0   11      0.55      0.00
    0    0   11      1.03      0.00
    1    0   11      0.70      0.00
    2    0   11      0.17      0.00
    3    0   11      0.17      0.00
    4    0   11      0.32      0.00
    5    0   11      0.26      0.00
    6    0   11      0.14      0.00
  -10    1   11     -0.06      0.00
   -9    1   11      0.03      0.00
   -8    1   11     -0.04      0.00
   -7    1   11     -0.30      0.00
   -6    1   11     -0.23      0.00
   -5    1   11      0.09      0.00
   -4    1   11     -0.18      0.00
   -3    1   11     -0.40      0.00
   -2    1   11     -0.08      0.00
   -1    1   11     -0.19      0.00
    0    1   11     -0.82      0.00
    1    1   11     -0.95      0.00
    2    1   11     -0.50      0.00
    3    1   11     -0.30      0.00
    4    1   11     -0.39      0.00
    5    1   11     -0.39      0.00
    6    1   11     -0.08      0.00
  -10    2   11      0.11      0.00
   -9    2   11     -0.05      0.00
   -8    2   11      0.00      0.00
   -7    2   11      0.26      0.00
   -6    2   11      0.54      0.00
   -5    2   11      0.30      0.00
   -4    2   11      0.30      0.00
   -3    2   11      0.58      0.00
   -2    2   11      0.14      0.00
   -1    2   11     -0.15      0.00
    0    2   11      0.41      0.00
    1    2   11      0.77      0.00
    2    2   11      0.62      0.00
    3    2   11      0.61      0.00
    4    2   11      0.47      0.00
    5    2   11      0.22      0.00
    6    2   11     -0.03      0.00
  -10    3   11     -0.19      0.00
   -9    3   11     -0.06      0.00
   -8    3   11      0.05      0.00
   -7    3   11      0.02      0.00
   -6    3   11     -0.32      0.00
   -5    3   11     -0.39      0.00
   -4    3   11     -0.25      0.00
   -3    3   11     -0.65      0.00
   -2    3   11     -0.51      0.00
   -1    3   11      0.15      0.00
    0    3   11      0.04      0.00
    1    3   11     -0.30      0.00
    2    3   11     -0.27      0.00
    3    3   11     -0.56      0.00
    4    3   11     -0.65      0.00
    5    3   11     -0.12      0.00
  -10    4   11      0.15      0.00
   -9    4   11      0.22      0.00
   -8    4   11      0.07      0.00
   -7    4   11     -0.10      0.00
   -6    4   11      0.08      0.00
   -5    4   11      0.33      0.00
   -4    4   11      0.12      0.00
   -3    4   11      0.35      0.00
   -2    4   11      0.63      0.00
   -1    4   11      0.12      0.00
    0    4   11     -0.22      0.00
    1    4   11     -0.05      0.00
    2    4   11     -0.11      0.00
    3    4   11      0.04      0.00
    4    4   11      0.47      0.00
    5    4   11      0.25      0.00
  -10    5   11     -0.03      0.00
   -9    5   11     -0.08      0.00
   -8    5   11     -0.11      0.00
   -7    5   11      0.05      0.00
   -6    5   11      0.00      0.00
   -5    5   11     -0.39      0.00
   -4    5   11     -0.32      0.00
   -3    5   11     -0.22      0.00
   -2    5   11     -0.43      0.00
   -1    5   11     -0.25      0.00
    0    5   11      0.18      0.00
    1    5   11      0.14      0.00
    2    5   11      0.05      0.00
    3    5   11      0.25      0.00
    4    5   11      0.02      0.00
    5    5   11     -0.29      0.00
   -9    6   11     -0.19      0.00
   -8    6   11     -0.04      0.00
   -7    6   11     -0.07      0.00
   -6    6   11     -0.20      0.00
   -5    6   11      0.18      0.00
   -4    6   11      0.43      0.00
   -3    6   11      0.40      0.00
   -2    6   11      0.43      0.00
   -1    6   11      0.32      0.00
    0    6   11     -0.06      0.00
    1    6   11     -0.17      0.00
    2    6   11      0.09      0.00
    3    6   11     -0.06      0.00
    4    6   11     -0.30      0.00
   -9    7   11      0.21      0.00
   -8    7   11      0.15      0.00
   -7    7   11     -0.08      0.00
   -6    7   11      0.20      0.00
   -4    7   11     -0.11      0.00
   -3    7   11     -0.24      0.00
   -2    7   11     -0.47      0.00
   -1    7   11     -0.52      0.00
    0    7   11     -0.17      0.00
    1    7   11      0.18      0.00
    2    7   11      0.05      0.00
    3    7   11     -0.06      0.00
    4    7   11      0.22      0.00
   -8    8   11     -0.20      0.00
   -7    8   11      0.23      0.00
   -6    8   11      0.19      0.00
   -5    8   11      0.00      0.00
   -4    8   11     -0.04      0.00
   -3    8   11     -0.16      0.00
   -2    8   11      0.12      0.00
   -1    8   11      0.47      0.00
    0    8   11      0.34      0.00
    1    8   11     -0.06      0.00
    2    8   11     -0.17      0.00
    3    8   11     -0.04      0.00
   -8    9   11      0.21      0.00
   -7    9   11     -0.04      0.00
   -6    9   11     -0.35      0.00
   -5    9   11     -0.25      0.00
   -4    9   11     -0.15      0.00
   -3    9   11      0.17      0.00
   -2    9   11      0.25      0.00
   -1    9   11     -0.08      0.00
    0    9   11     -0.21      0.00
    1    9   11     -0.03      0.00
    2    9   11      0.09      0.00
   -7   10   11     -0.15      0.00
   -6   10   11      0.18      0.00
   -5   10   11      0.15      0.00
   -4   10   11      0.15      0.00
   -3   10   11      0.05      0.00
   -2   10   11     -0.19      0.00
   -1   10   11     -0.11      0.00
    0   10   11      0.04      0.00
    1   10   11      0.02      0.00
   -5   11   11     -0.01      0.00
   -4   11   11      0.08      0.00
   -3   11   11     -0.05      0.00
   -2   11   11      0.00      0.00
   -1   11   11     -0.02      0.00
   -4  -11   12      0.00      0.00
   -3  -11   12      0.05      0.00
   -2  -11   12     -0.15      0.00
   -1  -11   12     -0.20      0.00
    0  -11   12     -0.12      0.00
   -6  -10   12     -0.11      0.00
   -5  -10   12     -0.03      0.00
   -4  -10   12      0.08      0.00
   -3  -10   12     -0.08      0.00
   -2  -10   12     -0.03      0.00
   -1  -10   12      0.10      0.00
    0  -10   12      0.12      0.00
    1  -10   12      0.14      0.00
    2  -10   12      0.03      0.00
   -7   -9   12      0.00      0.00
   -6   -9   12      0.11      0.00
   -5   -9   12      0.02      0.00
   -4   -9   12     -0.13      0.00
   -3   -9   12     -0.02      0.00
   -2   -9   12      0.02      0.00
   -1   -9   12     -0.15      0.00
    0   -9   12     -0.08      0.00
    1   -9   12     -0.04      0.00
    2   -9   12     -0.08      0.00
    3   -9   12     -0.05      0.00
   -8   -8   12      0.04      0.00
   -7   -8   12      0.05      0.00
   -6   -8   12     -0.08      0.00
   -5   -8   12     -0.03      0.00
   -4   -8   12      0.09      0.00
   -3   -8   12     -0.04      0.00
   -2   -8   12     -0.10      0.00
   -1   -8   12      0.20      0.00
    0   -8   12      0.20      0.00
    1   -8   12     -0.02      0.00
    2   -8   12     -0.13      0.00
    3   -8   12     -0.04      0.00
   -8   -7   12     -0.07      0.00
   -7   -7   12     -0.20      0.00
   -6   -7   12     -0.15      0.00
   -5   -7   12     -0.04      0.00
   -4   -7   12     -0.11      0.00
   -3   -7   12      0.01      0.00
   -2   -7   12      0.19      0.00
   -1   -7   12     -0.06      0.00
    0   -7   12     -0.30      0.00
    1   -7   12     -0.26      0.00
    2   -7   12      0.06      0.00
    3   -7   12      0.14      0.00
    4   -7   12      0.06      0.00
   -9   -6   12     -0.04      0.00
   -8   -6   12      0.04      0.00
   -7   -6   12      0.19      0.00
   -6   -6   12      0.37      0.00
   -5   -6   12      0.20      0.00
   -4   -6   12      0.14      0.00
   -3   -6   12      0.20      0.00
   -2   -6   12     -0.02      0.00
   -1   -6   12     -0.10      0.00
    0   -6   12      0.14      0.00
    1   -6   12      0.46      0.00
    2   -6   12      0.28      0.00
    3   -6   12      0.03      0.00
    4   -6   12      0.06      0.00
   -9   -5   12      0.07      0.00
   -8   -5   12      0.00      0.00
   -7   -5   12      0.02      0.00
   -6   -5   12     -0.27      0.00
   -5   -5   12     -0.35      0.00
   -4   -5   12     -0.18      0.00
   -3   -5   12     -0.30      0.00
   -2   -5   12     -0.22      0.00
   -1   -5   12      0.19      0.00
    0   -5   12      0.21      0.00
    1   -5   12     -0.28      0.00
    2   -5   12     -0.38      0.00
    3   -5   12     -0.10      0.00
    4   -5   12     -0.28      0.00
    5   -5   12     -0.04      0.00
   -9   -4   12     -0.14      0.00
   -8   -4   12     -0.02      0.00
   -7   -4   12     -0.14      0.00
   -6   -4   12      0.00      0.00
   -5   -4   12      0.40      0.00
   -4   -4   12      0.41      0.00
   -3   -4   12      0.38      0.00
   -2   -4   12      0.41      0.00
   -1   -4   12     -0.09      0.00
    0   -4   12     -0.52      0.00
    1   -4   12      0.00      0.00
    2   -4   12      0.36      0.00
    3   -4   12     -0.02      0.00
    4   -4   12      0.16      0.00
    5   -4   12      0.25      0.00
  -10   -3   12      0.00      0.00
   -9   -3   12      0.11      0.00
   -8   -3   12      0.09      0.00
   -7   -3   12      0.18      0.00
   -6   -3   12      0.17      0.00
   -5   -3   12     -0.26      0.00
   -4   -3   12     -0.61      0.00
   -3   -3   12     -0.57      0.00
   -2   -3   12     -0.66      0.00
   -1   -3   12     -0.35      0.00
    0   -3   12      0.46      0.00
    1   -3   12      0.19      0.00
    2   -3   12     -0.45      0.00
    3   -3   12     -0.03      0.00
    4   -3   12      0.14      0.00
    5   -3   12     -0.17      0.00
  -10   -2   12      0.19      0.00
   -9   -2   12      0.07      0.00
   -8   -2   12     -0.07      0.00
   -7   -2   12     -0.24      0.00
   -6   -2   12     -0.27      0.00
   -5   -2   12      0.02      0.00
   -4   -2   12      0.43      0.00
   -3   -2   12      0.58      0.00
   -2   -2   12      0.73      0.00
   -1   -2   12      0.84      0.00
    0   -2   12      0.05      0.00
    1   -2   12     -0.23      0.00
    2   -2   12      0.41      0.00
    3   -2   12      0.26      0.00
    4   -2   12     -0.17      0.00
    5   -2   12      0.01      0.00
  -10   -1   12     -0.18      0.00
   -9   -1   12     -0.14      0.00
   -8   -1   12     -0.04      0.00
   -7   -1   12      0.19      0.00
   -6   -1   12      0.37      0.00
   -5   -1   12      0.19      0.00
   -4   -1   12     -0.12      0.00
   -3   -1   12     -0.31      0.00
   -2   -1   12     -0.51      0.00
   -1   -1   12     -0.92      0.00
    0   -1   12     -0.62      0.00
    1   -1   12      0.01      0.00
    2   -1   12     -0.17      0.00
    3   -1   12     -0.34      0.00
    4   -1   12     -0.16      0.00
    5   -1   12     -0.12      0.00
  -10    0   12      0.10      0.00
   -9    0   12      0.06      0.00
   -8    0   12      0.11      0.00
   -7    0   12      0.06      0.00
   -6    0   12     -0.31      0.00
   -5    0   12     -0.32      0.00
   -4    0   12     -0.06      0.00
   -3    0   12      0.00      0.00
   -2    0   12      0.14      0.00
   -1    0   12      0.67      0.00
    0    0   12      0.89      0.00
    1    0   12      0.38      0.00
    2    0   12      0.07      0.00
    3    0   12      0.18      0.00
    4    0   12      0.39      0.00
    5    0   12      0.42      0.00
  -10    1   12     -0.06      0.00
   -9    1   12     -0.01      0.00
   -8    1   12     -0.15      0.00
   -7    1   12     -0.36      0.00
   -6    1   12     -0.11      0.00
   -5    1   12      0.20      0.00
   -4    1   12      0.03      0.00
   -3    1   12      0.11      0.00
   -2    1   12      0.26      0.00
   -1    1   12     -0.27      0.00
    0    1   12     -0.84      0.00
    1    1   12     -0.67      0.00
    2    1   12     -0.25      0.00
    3    1   12     -0.13      0.00
    4    1   12     -0.26      0.00
    5    1   12     -0.38      0.00
  -10    2   12      0.04      0.00
   -9    2   12     -0.08      0.00
   -8    2   12      0.07      0.00
   -7    2   12      0.38      0.00
   -6    2   12      0.49      0.00
   -5    2   12      0.13      0.00
   -4    2   12      0.18      0.00
   -3    2   12      0.15      0.00
   -2    2   12     -0.35      0.00
   -1    2   12     -0.17      0.00
    0    2   12      0.51      0.00
    1    2   12      0.64      0.00
    2    2   12      0.45      0.00
    3    2   12      0.40      0.00
    4    2   12      0.22      0.00
    5    2   12      0.06      0.00
  -10    3   12     -0.12      0.00
   -9    3   12      0.04      0.00
   -8    3   12      0.08      0.00
   -7    3   12     -0.10      0.00
   -6    3   12     -0.43      0.00
   -5    3   12     -0.26      0.00
   -4    3   12     -0.22      0.00
   -3    3   12     -0.46      0.00
   -2    3   12     -0.03      0.00
   -1    3   12      0.31      0.00
    0    3   12     -0.04      0.00
    1    3   12     -0.27      0.00
    2    3   12     -0.28      0.00
    3    3   12     -0.50      0.00
    4    3   12     -0.46      0.00
  -10    4   12      0.22      0.00
   -9    4   12      0.21      0.00
   -8    4   12      0.00      0.00
   -7    4   12     -0.09      0.00
   -6    4   12      0.24      0.00
   -5    4   12      0.27      0.00
   -4    4   12      0.11      0.00
   -3    4   12      0.42      0.00
   -2    4   12      0.33      0.00
   -1    4   12     -0.15      0.00
    0    4   12     -0.25      0.00
    1    4   12     -0.09      0.00
    2    4   12     -0.05      0.00
    3    4   12      0.08      0.00
    4    4   12      0.38      0.00
   -9    5   12     -0.22      0.00
   -8    5   12     -0.15      0.00
   -7    5   12      0.14      0.00
   -6    5   12     -0.08      0.00
   -5    5   12     -0.36      0.00
   -4    5   12     -0.23      0.00
   -3    5   12     -0.41      0.00
   -2    5   12     -0.40      0.00
   -1    5   12      0.01      0.00
    0    5   12      0.28      0.00
    1    5   12      0.17      0.00
    2    5   12      0.02      0.00
    3    5   12      0.25      0.00
    4    5   12      0.09      0.00
   -9    6   12     -0.16      0.00
   -8    6   12      0.08      0.00
   -7    6   12     -0.18      0.00
   -6    6   12     -0.25      0.00
   -5    6   12      0.19      0.00
   -4    6   12      0.28      0.00
   -3    6   12      0.49      0.00
   -2    6   12      0.55      0.00
   -1    6   12      0.10      0.00
    0    6   12     -0.22      0.00
    1    6   12     -0.12      0.00
    2    6   12      0.20      0.00
    3    6   12     -0.03      0.00
   -8    7   12      0.10      0.00
   -7    7   12      0.01      0.00
   -6    7   12      0.31      0.00
   -5    7   12      0.09      0.00
   -4    7   12     -0.03      0.00
   -3    7   12     -0.21      0.00
   -2    7   12     -0.57      0.00
   -1    7   12     -0.28      0.00
    0    7   12      0.13      0.00
    1    7   12      0.14      0.00
    2    7   12     -0.16      0.00
    3    7   12     -0.18      0.00
   -8    8   12     -0.20      0.00
   -7    8   12      0.20      0.00
   -6    8   12      0.08      0.00
   -5    8   12      0.06      0.00
   -4    8   12      0.02      0.00
   -3    8   12     -0.13      0.00
   -2    8   12      0.24      0.00
   -1    8   12      0.32      0.00
    0    8   12     -0.04      0.00
    1    8   12     -0.19      0.00
    2    8   12     -0.03      0.00
   -7    9   12     -0.11      0.00
   -6    9   12     -0.29      0.00
   -5    9   12     -0.25      0.00
   -4    9   12     -0.21      0.00
   -3    9   12      0.09      0.00
   -2    9   12      0.07      0.00
   -1    9   12     -0.15      0.00
    0    9   12      0.00      0.00
    1    9   12      0.18      0.00
   -5   10   12      0.11      0.00
   -4   10   12      0.10      0.00
   -3   10   12      0.01      0.00
   -2   10   12     -0.12      0.00
   -1   10   12     -0.01      0.00
   -4  -10   13     -0.02      0.00
   -3  -10   13     -0.13      0.00
   -2  -10   13     -0.11      0.00
   -1  -10   13     -0.02      0.00
    0  -10   13      0.09      0.00
   -6   -9   13      0.13      0.00
   -5   -9   13      0.03      0.00
   -4   -9   13     -0.01      0.00
   -3   -9   13      0.10      0.00
   -2   -9   13      0.09      0.00
   -1   -9   13      0.03      0.00
    0   -9   13      0.00      0.00
    1   -9   13     -0.05      0.00
   -7   -8   13     -0.05      0.00
   -6   -8   13     -0.10      0.00
   -5   -8   13      0.08      0.00
   -4   -8   13      0.07      0.00
   -3   -8   13     -0.13      0.00
   -2   -8   13     -0.13      0.00
   -1   -8   13     -0.03      0.00
    0   -8   13     -0.03      0.00
    1   -8   13     -0.08      0.00
    2   -8   13     -0.12      0.00
   -8   -7   13     -0.02      0.00
   -7   -7   13     -0.05      0.00
   -6   -7   13     -0.01      0.00
   -5   -7   13     -0.13      0.00
   -4   -7   13     -0.18      0.00
   -3   -7   13      0.06      0.00
   -2   -7   13      0.13      0.00
   -1   -7   13      0.03      0.00
    0   -7   13     -0.02      0.00
    1   -7   13     -0.02      0.00
    2   -7   13      0.19      0.00
    3   -7   13      0.11      0.00
   -8   -6   13      0.07      0.00
   -7   -6   13      0.12      0.00
   -6   -6   13      0.16      0.00
   -5   -6   13      0.11      0.00
   -4   -6   13      0.16      0.00
   -3   -6   13      0.12      0.00
   -2   -6   13      0.02      0.00
   -1   -6   13      0.06      0.00
    0   -6   13      0.17      0.00
    1   -6   13      0.27      0.00
    2   -6   13     -0.02      0.00
    3   -6   13     -0.07      0.00
   -9   -5   13     -0.02      0.00
   -8   -5   13     -0.12      0.00
   -7   -5   13     -0.08      0.00
   -6   -5   13     -0.21      0.00
   -5   -5   13     -0.17      0.00
   -4   -5   13     -0.06      0.00
   -3   -5   13     -0.14      0.00
   -2   -5   13     -0.08      0.00
   -1   -5   13      0.03      0.00
    0   -5   13     -0.16      0.00
    1   -5   13     -0.42      0.00
    2   -5   13     -0.11      0.00
    3   -5   13      0.09      0.00
    4   -5   13     -0.11      0.00
   -9   -4   13     -0.14      0.00
   -8   -4   13      0.07      0.00
   -7   -4   13      0.05      0.00
   -6   -4   13      0.18      0.00
   -5   -4   13      0.37      0.00
   -4   -4   13      0.24      0.00
   -3   -4   13      0.18      0.00
   -2   -4   13      0.14      0.00
   -1   -4   13     -0.26      0.00
    0   -4   13     -0.21      0.00
    1   -4   13      0.39      0.00
    2   -4   13      0.25      0.00
    3   -4   13     -0.17      0.00
    4   -4   13      0.06      0.00
   -9   -3   13      0.19      0.00
   -8   -3   13      0.11      0.00
   -7   -3   13      0.07      0.00
   -6   -3   13     -0.07      0.00
   -5   -3   13     -0.41      0.00
   -4   -3   13     -0.52      0.00
   -3   -3   13     -0.44      0.00
   -2   -3   13     -0.46      0.00
   -1   -3   13      0.05      0.00
    0   -3   13      0.51      0.00
    1   -3   13     -0.18      0.00
    2   -3   13     -0.47      0.00
    3   -3   13      0.04      0.00
    4   -3   13      0.04      0.00
   -9   -2   13     -0.06      0.00
   -8   -2   13     -0.15      0.00
   -7   -2   13     -0.23      0.00
   -6   -2   13     -0.13      0.00
   -5   -2   13      0.18      0.00
   -4   -2   13      0.45      0.00
   -3   -2   13      0.54      0.00
   -2   -2   13      0.74      0.00
   -1   -2   13      0.52      0.00
    0   -2   13     -0.28      0.00
    1   -2   13     -0.06      0.00
    2   -2   13      0.49      0.00
    3   -2   13      0.22      0.00
    4   -2   13      0.02      0.00
   -9   -1   13     -0.03      0.00
   -8   -1   13      0.01      0.00
   -7   -1   13      0.19      0.00
   -6   -1   13      0.28      0.00
   -5   -1   13      0.04      0.00
   -4   -1   13     -0.19      0.00
   -3   -1   13     -0.34      0.00
   -2   -1   13     -0.66      0.00
   -1   -1   13     -0.84      0.00
    0   -1   13     -0.25      0.00
    1   -1   13      0.07      0.00
    2   -1   13     -0.25      0.00
    3   -1   13     -0.31      0.00
    4   -1   13     -0.26      0.00
   -9    0   13      0.05      0.00
   -8    0   13      0.13      0.00
   -7    0   13      0.05      0.00
   -6    0   13     -0.26      0.00
   -5    0   13     -0.16      0.00
   -4    0   13      0.03      0.00
   -3    0   13      0.06      0.00
   -2    0   13      0.35      0.00
   -1    0   13      0.79      0.00
    0    0   13      0.63      0.00
    1    0   13      0.17      0.00
    2    0   13      0.08      0.00
    3    0   13      0.19      0.00
    4    0   13      0.40      0.00
   -9    1   13     -0.11      0.00
   -8    1   13     -0.24      0.00
   -7    1   13     -0.32      0.00
   -6    1   13      0.02      0.00
   -5    1   13      0.17      0.00
   -4    1   13      0.05      0.00
   -3    1   13      0.21      0.00
   -2    1   13      0.12      0.00
   -1    1   13     -0.50      0.00
    0    1   13     -0.73      0.00
    1    1   13     -0.41      0.00
    2    1   13     -0.12      0.00
    3    1   13     -0.10      0.00
    4    1   13     -0.24      0.00
   -9    2   13     -0.01      0.00
   -8    2   13      0.19      0.00
   -7    2   13      0.41      0.00
   -6    2   13      0.26      0.00
   -5    2   13      0.00      0.00
   -4    2   13      0.05      0.00
   -3    2   13     -0.23      0.00
   -2    2   13     -0.48      0.00
   -1    2   13      0.03      0.00
    0    2   13      0.53      0.00
    1    2   13      0.46      0.00
    2    2   13      0.23      0.00
    3    2   13      0.19      0.00
    4    2   13      0.11      0.00
   -9    3   13      0.11      0.00
   -8    3   13      0.04      0.00
   -7    3   13     -0.25      0.00
   -6    3   13     -0.34      0.00
   -5    3   13     -0.10      0.00
   -4    3   13     -0.24      0.00
   -3    3   13     -0.10      0.00
   -2    3   13      0.37      0.00
   -1    3   13      0.30      0.00
    0    3   13     -0.10      0.00
    1    3   13     -0.27      0.00
    2    3   13     -0.17      0.00
    3    3   13     -0.21      0.00
   -9    4   13      0.16      0.00
   -8    4   13     -0.08      0.00
   -7    4   13      0.05      0.00
   -6    4   13      0.32      0.00
   -5    4   13      0.09      0.00
   -4    4   13      0.24      0.00
   -3    4   13      0.42      0.00
   -2    4   13      0.01      0.00
   -1    4   13     -0.25      0.00
    0    4   13     -0.24      0.00
    1    4   13     -0.02      0.00
    2    4   13      0.01      0.00
    3    4   13     -0.06      0.00
   -9    5   13     -0.32      0.00
   -8    5   13     -0.10      0.00
   -7    5   13      0.10      0.00
   -6    5   13     -0.22      0.00
   -5    5   13     -0.17      0.00
   -4    5   13     -0.18      0.00
   -3    5   13     -0.57      0.00
   -2    5   13     -0.28      0.00
   -1    5   13      0.11      0.00
    0    5   13      0.27      0.00
    1    5   13      0.10      0.00
    2    5   13     -0.03      0.00
    3    5   13      0.27      0.00
   -8    6   13      0.11      0.00
   -7    6   13     -0.24      0.00
   -6    6   13     -0.11      0.00
   -5    6   13      0.14      0.00
   -4    6   13      0.11      0.00
   -3    6   13      0.55      0.00
   -2    6   13      0.46      0.00
   -1    6   13     -0.07      0.00
    0    6   13     -0.22      0.00
    1    6   13     -0.01      0.00
    2    6   13      0.23      0.00
   -7    7   13      0.15      0.00
   -6    7   13      0.32      0.00
   -5    7   13      0.02      0.00
   -4    7   13      0.01      0.00
   -3    7   13     -0.27      0.00
   -2    7   13     -0.49      0.00
   -1    7   13      0.03      0.00
    0    7   13      0.27      0.00
    1    7   13      0.02      0.00
   -6    8   13     -0.06      0.00
   -5    8   13      0.04      0.00
   -4    8   13      0.04      0.00
   -3    8   13      0.01      0.00
   -2    8   13      0.33      0.00
   -1    8   13      0.10      0.00
    0    8   13     -0.27      0.00
   -5    9   13     -0.16      0.00
   -4    9   13     -0.14      0.00
   -3    9   13      0.03      0.00
   -2    9   13     -0.09      0.00
   -1    9   13     -0.16      0.00
   -4   -9   14      0.03      0.00
   -3   -9   14      0.16      0.00
   -2   -9   14      0.17      0.00
   -1   -9   14      0.04      0.00
   -6   -8   14      0.03      0.00
   -5   -8   14      0.23      0.00
   -4   -8   14      0.09      0.00
   -3   -8   14     -0.10      0.00
   -2   -8   14     -0.18      0.00
   -1   -8   14     -0.19      0.00
    0   -8   14     -0.05      0.00
    1   -8   14     -0.05      0.00
   -7   -7   14      0.10      0.00
   -6   -7   14      0.04      0.00
   -5   -7   14     -0.23      0.00
   -4   -7   14     -0.18      0.00
   -3   -7   14      0.03      0.00
   -2   -7   14      0.08      0.00
   -1   -7   14      0.19      0.00
    0   -7   14      0.16      0.00
    1   -7   14      0.13      0.00
   -7   -6   14     -0.02      0.00
   -6   -6   14     -0.05      0.00
   -5   -6   14      0.05      0.00
   -4   -6   14      0.11      0.00
   -3   -6   14      0.03      0.00
   -2   -6   14      0.07      0.00
   -1   -6   14      0.07      0.00
    0   -6   14      0.07      0.00
    1   -6   14      0.00      0.00
    2   -6   14     -0.22      0.00
   -8   -5   14     -0.13      0.00
   -7   -5   14     -0.08      0.00
   -6   -5   14     -0.06      0.00
   -5   -5   14      0.00      0.00
   -4   -5   14      0.02      0.00
   -3   -5   14     -0.02      0.00
   -2   -5   14     -0.05      0.00
   -1   -5   14     -0.13      0.00
    0   -5   14     -0.37      0.00
    1   -5   14     -0.32      0.00
    2   -5   14      0.13      0.00
   -8   -4   14      0.09      0.00
   -7   -4   14      0.13      0.00
   -6   -4   14      0.23      0.00
   -5   -4   14      0.21      0.00
   -4   -4   14      0.06      0.00
   -3   -4   14      0.05      0.00
   -2   -4   14      0.02      0.00
   -1   -4   14     -0.16      0.00
    0   -4   14      0.19      0.00
    1   -4   14      0.54      0.00
    2   -4   14      0.08      0.00
    3   -4   14     -0.18      0.00
   -8   -3   14      0.05      0.00
   -7   -3   14     -0.02      0.00
   -6   -3   14     -0.20      0.00
   -5   -3   14     -0.33      0.00
   -4   -3   14     -0.24      0.00
   -3   -3   14     -0.23      0.00
   -2   -3   14     -0.24      0.00
   -1   -3   14      0.21      0.00
    0   -3   14      0.23      0.00
    1   -3   14     -0.42      0.00
    2   -3   14     -0.32      0.00
    3   -3   14      0.01      0.00
   -9   -2   14     -0.12      0.00
   -8   -2   14     -0.10      0.00
   -7   -2   14     -0.18      0.00
   -6   -2   14     -0.05      0.00
   -5   -2   14      0.14      0.00
   -4   -2   14      0.20      0.00
   -3   -2   14      0.28      0.00
   -2   -2   14      0.48      0.00
   -1   -2   14      0.13      0.00
    0   -2   14     -0.32      0.00
    1   -2   14      0.12      0.00
    2   -2   14      0.36      0.00
    3   -2   14      0.18      0.00
   -9   -1   14      0.13      0.00
   -8   -1   14      0.04      0.00
   -7   -1   14      0.18      0.00
   -6   -1   14      0.21      0.00
   -5   -1   14      0.01      0.00
   -4   -1   14     -0.12      0.00
   -3   -1   14     -0.25      0.00
   -2   -1   14     -0.55      0.00
   -1   -1   14     -0.46      0.00
    0   -1   14      0.04      0.00
    1   -1   14      0.04      0.00
    2   -1   14     -0.19      0.00
    3   -1   14     -0.19      0.00
   -9    0   14     -0.04      0.00
   -8    0   14      0.06      0.00
   -7    0   14     -0.01      0.00
   -6    0   14     -0.15      0.00
   -5    0   14      0.02      0.00
   -4    0   14      0.17      0.00
   -3    0   14      0.25      0.00
   -2    0   14      0.54      0.00
   -1    0   14      0.64      0.00
    0    0   14      0.29      0.00
    1    0   14      0.06      0.00
    2    0   14      0.09      0.00
    3    0   14      0.17      0.00
   -9    1   14     -0.14      0.00
   -8    1   14     -0.21      0.00
   -7    1   14     -0.15      0.00
   -6    1   14      0.05      0.00
   -5    1   14     -0.05      0.00
   -4    1   14     -0.08      0.00
   -3    1   14      0.00      0.00
   -2    1   14     -0.28      0.00
   -1    1   14     -0.64      0.00
    0    1   14     -0.52      0.00
    1    1   14     -0.22      0.00
    2    1   14     -0.09      0.00
    3    1   14     -0.16      0.00
   -9    2   14      0.06      0.00
   -8    2   14      0.24      0.00
   -7    2   14      0.25      0.00
   -6    2   14      0.02      0.00
   -5    2   14      0.09      0.00
   -4    2   14      0.05      0.00
   -3    2   14     -0.33      0.00
   -2    2   14     -0.23      0.00
   -1    2   14      0.30      0.00
    0    2   14      0.51      0.00
    1    2   14      0.31      0.00
    2    2   14      0.04      0.00
    3    2   14      0.08      0.00
   -8    3   14     -0.03      0.00
   -7    3   14     -0.25      0.00
   -6    3   14     -0.06      0.00
   -5    3   14     -0.07      0.00
   -4    3   14     -0.29      0.00
   -3    3   14      0.18      0.00
   -2    3   14      0.41      0.00
   -1    3   14      0.10      0.00
    0    3   14     -0.22      0.00
    1    3   14     -0.29      0.00
    2    3   14     -0.01      0.00
   -8    4   14     -0.08      0.00
   -7    4   14      0.19      0.00
   -6    4   14      0.17      0.00
   -5    4   14     -0.06      0.00
   -4    4   14      0.36      0.00
   -3    4   14      0.26      0.00
   -2    4   14     -0.14      0.00
   -1    4   14     -0.17      0.00
    0    4   14     -0.09      0.00
    1    4   14      0.15      0.00
    2    4   14      0.01      0.00
   -8    5   14     -0.01      0.00
   -7    5   14     -0.05      0.00
   -6    5   14     -0.27      0.00
   -5    5   14      0.03      0.00
   -4    5   14     -0.19      0.00
   -3    5   14     -0.49      0.00
   -2    5   14     -0.11      0.00
   -1    5   14      0.10      0.00
    0    5   14      0.20      0.00
    1    5   14     -0.03      0.00
   -7    6   14     -0.19      0.00
   -6    6   14      0.04      0.00
   -5    6   14      0.09      0.00
   -4    6   14      0.07      0.00
   -3    6   14      0.49      0.00
   -2    6   14      0.23      0.00
   -1    6   14     -0.14      0.00
    0    6   14     -0.18      0.00
    1    6   14      0.05      0.00
   -6    7   14      0.28      0.00
   -5    7   14     -0.01      0.00
   -4    7   14     -0.03      0.00
   -3    7   14     -0.34      0.00
   -2    7   14     -0.32      0.00
   -1    7   14      0.17      0.00
    0    7   14      0.24      0.00
   -5    8   14     -0.03      0.00
   -4    8   14      0.02      0.00
   -3    8   14      0.13      0.00
   -2    8   14      0.30      0.00
   -3   -8   15     -0.02      0.00
   -5   -7   15     -0.25      0.00
   -4   -7   15     -0.10      0.00
   -3   -7   15      0.02      0.00
   -2   -7   15      0.09      0.00
   -1   -7   15      0.21      0.00
   -6   -6   15     -0.06      0.00
   -5   -6   15      0.09      0.00
   -4   -6   15      0.04      0.00
   -3   -6   15     -0.05      0.00
   -2   -6   15     -0.03      0.00
   -1   -6   15     -0.05      0.00
    0   -6   15     -0.04      0.00
   -7   -5   15      0.01      0.00
   -6   -5   15      0.02      0.00
   -5   -5   15     -0.02      0.00
   -4   -5   15     -0.01      0.00
   -3   -5   15      0.00      0.00
   -2   -5   15     -0.02      0.00
   -1   -5   15     -0.08      0.00
    0   -5   15     -0.28      0.00
    1   -5   15     -0.09      0.00
   -7   -4   15      0.05      0.00
   -6   -4   15      0.12      0.00
   -5   -4   15      0.10      0.00
   -4   -4   15      0.05      0.00
   -3   -4   15      0.10      0.00
   -2   -4   15      0.09      0.00
   -1   -4   15      0.01      0.00
    0   -4   15      0.32      0.00
    1   -4   15      0.33      0.00
   -8   -3   15     -0.01      0.00
   -7   -3   15     -0.05      0.00
   -6   -3   15     -0.15      0.00
   -5   -3   15     -0.14      0.00
   -4   -3   15     -0.05      0.00
   -3   -3   15     -0.12      0.00
   -2   -3   15     -0.19      0.00
   -1   -3   15      0.06      0.00
    0   -3   15     -0.08      0.00
    1   -3   15     -0.36      0.00
    2   -3   15     -0.11      0.00
   -8   -2   15      0.01      0.00
   -7   -2   15     -0.07      0.00
   -6   -2   15     -0.03      0.00
   -5   -2   15     -0.03      0.00
   -4   -2   15     -0.07      0.00
   -3   -2   15      0.04      0.00
   -2   -2   15      0.19      0.00
   -1   -2   15     -0.02      0.00
    0   -2   15     -0.11      0.00
    1   -2   15      0.19      0.00
    2   -2   15      0.17      0.00
   -8   -1   15      0.02      0.00
   -7   -1   15      0.14      0.00
   -6   -1   15      0.18      0.00
   -5   -1   15      0.14      0.00
   -4   -1   15      0.07      0.00
   -3   -1   15     -0.07      0.00
   -2   -1   15     -0.22      0.00
   -1   -1   15     -0.06      0.00
    0   -1   15      0.13      0.00
    1   -1   15     -0.01      0.00
    2   -1   15     -0.10      0.00
   -8    0   15      0.00      0.00
   -7    0   15     -0.10      0.00
   -6    0   15     -0.09      0.00
   -5    0   15      0.01      0.00
   -4    0   15      0.12      0.00
   -3    0   15      0.29      0.00
   -2    0   15      0.44      0.00
   -1    0   15      0.27      0.00
    0    0   15      0.02      0.00
    1    0   15     -0.01      0.00
    2    0   15      0.07      0.00
   -8    1   15     -0.09      0.00
   -7    1   15      0.06      0.00
   -6    1   15      0.00      0.00
   -5    1   15     -0.18      0.00
   -4    1   15     -0.13      0.00
   -3    1   15     -0.20      0.00
   -2    1   15     -0.47      0.00
   -1    1   15     -0.51      0.00
    0    1   15     -0.27      0.00
    1    1   15     -0.07      0.00
    2    1   15     -0.05      0.00
   -8    2   15      0.16      0.00
   -7    2   15     -0.02      0.00
   -6    2   15     -0.09      0.00
   -5    2   15      0.23      0.00
   -4    2   15      0.06      0.00
   -3    2   15     -0.20      0.00
   -2    2   15      0.09      0.00
   -1    2   15      0.43      0.00
    0    2   15      0.42      0.00
    1    2   15      0.17      0.00
   -7    3   15     -0.07      0.00
   -6    3   15      0.18      0.00
   -5    3   15     -0.12      0.00
   -4    3   15     -0.22      0.00
   -3    3   15      0.25      0.00
   -2    3   15      0.19      0.00
   -1    3   15     -0.13      0.00
    0    3   15     -0.35      0.00
    1    3   15     -0.27      0.00
   -7    4   15      0.18      0.00
   -6    4   15     -0.03      0.00
   -5    4   15     -0.10      0.00
   -4    4   15      0.30      0.00
   -3    4   15      0.06      0.00
   -2    4   15     -0.08      0.00
   -1    4   15     -0.02      0.00
    0    4   15      0.11      0.00
   -6    5   15     -0.20      0.00
   -5    5   15      0.10      0.00
   -4    5   15     -0.17      0.00
   -3    5   15     -0.24      0.00
   -2    5   15     -0.03      0.00
   -1    5   15      0.05      0.00
    0    5   15      0.09      0.00
   -5    6   15      0.05      0.00
   -4    6   15      0.09      0.00
   -3    6   15      0.30      0.00
   -2    6   15      0.06      0.00
   -1    6   15     -0.11      0.00
   -3   -6   16     -0.13      0.00
   -5   -5   16     -0.13      0.00
   -4   -5   16     -0.08      0.00
   -3   -5   16     -0.02      0.00
   -2   -5   16      0.08      0.00
   -1   -5   16      0.07      0.00
   -6   -4   16      0.00      0.00
   -5   -4   16      0.09      0.00
   -4   -4   16      0.10      0.00
   -3   -4   16      0.17      0.00
   -2   -4   16      0.15      0.00
   -1   -4   16      0.04      0.00
   -6   -3   16     -0.05      0.00
   -5   -3   16     -0.04      0.00
   -4   -3   16     -0.02      0.00
   -3   -3   16     -0.12      0.00
   -2   -3   16     -0.21      0.00
   -1   -3   16     -0.09      0.00
    0   -3   16     -0.16      0.00
   -6   -2   16     -0.02      0.00
   -5   -2   16     -0.08      0.00
   -4   -2   16     -0.10      0.00
   -3   -2   16     -0.02      0.00
   -2   -2   16      0.07      0.00
   -1   -2   16      0.02      0.00
    0   -2   16      0.04      0.00
   -7   -1   16      0.08      0.00
   -6   -1   16      0.15      0.00
   -5   -1   16      0.19      0.00
   -4   -1   16      0.11      0.00
   -3   -1   16      0.01      0.00
   -2   -1   16     -0.01      0.00
   -1   -1   16      0.09      0.00
    0   -1   16      0.08      0.00
   -7    0   16     -0.12      0.00
   -6    0   16     -0.10      0.00
   -5    0   16     -0.10      0.00
   -4    0   16      0.03      0.00
   -3    0   16      0.18      0.00
   -2    0   16      0.19      0.00
   -1    0   16      0.00      0.00
    0    0   16     -0.08      0.00
   -7    1   16      0.16      0.00
   -6    1   16     -0.01      0.00
   -5    1   16     -0.11      0.00
   -4    1   16     -0.08      0.00
   -3    1   16     -0.20      0.00
   -2    1   16     -0.33      0.00
   -1    1   16     -0.25      0.00
    0    1   16     -0.07      0.00
   -6    2   16     -0.09      0.00
   -5    2   16      0.19      0.00
   -4    2   16      0.01      0.00
   -3    2   16     -0.05      0.00
   -2    2   16      0.18      0.00
   -1    2   16      0.33      0.00
   -6    3   16      0.22      0.00
   -5    3   16     -0.09      0.00
   -4    3   16     -0.05      0.00
   -3    3   16      0.17      0.00
   -2    3   16     -0.02      0.00
   -1    3   16     -0.21      0.00
   -5    4   16     -0.06      0.00
   -4    4   16      0.13      0.00
   -3    4   16     -0.04      0.00
   -2    4   16      0.06      0.00
    0    1    0    -35.22      0.00
    1    3    0     -3.88      0.00
   11    3    0     -0.24      0.00
    0    4    0     -4.44      0.00
   11    4    0     -0.06      0.00
  -11    5    0     -0.01      0.00
  -11    6    0     -0.05      0.00
   10    7    0      0.07      0.00
  -10    9    0     -0.12      0.00
    9    9    0     -0.07      0.00
   -9   11    0      0.06      0.00
    8   11    0     -0.30      0.00
   -8   12    0      0.06      0.00
    7   12    0     -0.08      0.00
   -7   13    0     -0.13      0.00
    6   13    0     -0.41      0.00
   -6   14    0      0.23      0.00
    5   14    0     -0.02      0.00
   -5   15    0     -0.13      0.00
    3   15    0     -0.13      0.00
    4   15    0     -0.05      0.00
   -4  -15    1      0.15      0.00
    2  -15    1      0.06      0.00
    5  -15    1     -0.10      0.00
   -5  -14    1     -0.06      0.00
    6  -14    1      0.15      0.00
    7  -13    1     -0.19      0.00
    8  -12    1      0.21      0.00
   -8  -11    1     -0.22      0.00
    9  -11    1      0.01      0.00
   -9  -10    1     -0.06      0.00
    9  -10    1      0.04      0.00
   10   -9    1     -0.06      0.00
  -10   -8    1      0.04      0.00
   10   -8    1      0.15      0.00
  -10   -7    1     -0.01      0.00
   11   -6    1     -0.03      0.00
  -11   -5    1      0.26      0.00
   11   -5    1     -0.04      0.00
  -11   -4    1     -0.11      0.00
   -1   -4    1     -4.63      0.00
   11   -4    1     -0.01      0.00
   -1   -3    1      0.62      0.00
   11   -3    1      0.12      0.00
    0   -1    1    -23.51      0.00
    0    0    1     45.15      0.00
   11    1    1     -0.04      0.00
    1    2    1     21.19      0.00
   11    2    1      0.24      0.00
   11    3    1     -0.18      0.00
   11    4    1     -0.06      0.00
  -11    6    1     -0.04      0.00
   10    6    1     -0.08      0.00
  -11    7    1      0.01      0.00
   10    7    1      0.09      0.00
  -10    9    1     -0.05      0.00
    9    9    1     -0.03      0.00
  -10   10    1      0.01      0.00
   -9   11    1      0.10      0.00
    8   11    1     -0.22      0.00
    7   12    1     -0.07      0.00
   -8   13    1      0.04      0.00
    6   13    1     -0.33      0.00
   -7   14    1     -0.02      0.00
   -6   14    1      0.23      0.00
    5   14    1     -0.03      0.00
   -5   15    1     -0.11      0.00
    3   15    1     -0.14      0.00
   -4  -15    2      0.18      0.00
    4  -15    2     -0.04      0.00
    5  -15    2     -0.03      0.00
   -5  -14    2     -0.15      0.00
    6  -14    2      0.06      0.00
   -7  -13    2     -0.12      0.00
    7  -13    2     -0.19      0.00
    8  -12    2      0.22      0.00
   -8  -11    2     -0.05      0.00
   -9  -10    2      0.05      0.00
    9  -10    2      0.03      0.00
  -10   -8    2     -0.01      0.00
   10   -8    2      0.03      0.00
   10   -7    2      0.06      0.00
  -11   -6    2      0.00      0.00
  -11   -5    2      0.24      0.00
   11   -4    2     -0.01      0.00
   11   -3    2      0.13      0.00
    0   -2    2     -6.45      0.00
   11   -2    2     -0.03      0.00
   -2   -1    2    -16.84      0.00
   11   -1    2     -0.06      0.00
   11    0    2      0.00      0.00
   11    1    2     -0.05      0.00
   11    2    2      0.20      0.00
   10    5    2      0.05      0.00
   10    6    2     -0.12      0.00
  -11    7    2      0.04      0.00
    9    8    2      0.28      0.00
  -10    9    2      0.08      0.00
  -10   10    2      0.03      0.00
    8   10    2      0.03      0.00
   -9   11    2      0.06      0.00
   -2   12    2      0.09      0.00
   -8   13    2      0.19      0.00
    6   13    2     -0.17      0.00
   -7   14    2     -0.07      0.00
   -6   14    2      0.13      0.00
    4   14    2      0.03      0.00
   -5   15    2     -0.04      0.00
   -3   15    2      0.02      0.00
    3   15    2     -0.04      0.00
   -4  -15    3      0.03      0.00
    4  -15    3      0.02      0.00
   -6  -14    3      0.00      0.00
    6  -14    3      0.00      0.00
   -7  -13    3     -0.16      0.00
    7  -13    3     -0.15      0.00
    8  -11    3     -0.18      0.00
   -9  -10    3      0.14      0.00
    9  -10    3     -0.02      0.00
    9   -9    3     -0.08      0.00
  -10   -8    3     -0.04      0.00
   10   -7    3      0.10      0.00
  -11   -6    3      0.12      0.00
   10   -6    3     -0.13      0.00
  -11   -5    3      0.03      0.00
   11   -2    3     -0.05      0.00
   11   -1    3     -0.02      0.00
   -1    1    3    -20.36      0.00
   10    4    3      0.03      0.00
   10    5    3      0.08      0.00
  -11    7    3      0.05      0.00
    9    7    3     -0.06      0.00
  -11    8    3     -0.12      0.00
    9    8    3      0.13      0.00
    8    9    3     -0.05      0.00
  -10   10    3      0.02      0.00
    8   10    3      0.02      0.00
   -9   11    3     -0.03      0.00
    7   11    3      0.06      0.00
    6   12    3      0.12      0.00
   -8   13    3      0.18      0.00
    5   13    3     -0.06      0.00
   -7   14    3     -0.02      0.00
   -6   14    3      0.02      0.00
   -3   14    3      0.14      0.00
    4   14    3      0.13      0.00
   -5   15    3      0.04      0.00
   -4   15    3      0.29      0.00
   -2   15    3     -0.23      0.00
    2   15    3      0.25      0.00
   -4  -15    4     -0.10      0.00
   -3  -15    4     -0.04      0.00
    3  -15    4     -0.04      0.00
    4  -15    4      0.03      0.00
   -6  -14    4     -0.05      0.00
   -5  -14    4     -0.12      0.00
    5  -14    4     -0.09      0.00
   -7  -13    4     -0.12      0.00
    6  -13    4      0.00      0.00
   -8  -12    4      0.09      0.00
    7  -12    4      0.18      0.00
    8  -11    4     -0.05      0.00
   -9  -10    4      0.13      0.00
  -10   -9    4     -0.02      0.00
    9   -9    4     -0.07      0.00
  -10   -8    4     -0.02      0.00
    9   -8    4      0.04      0.00
  -11   -6    4      0.16      0.00
   10   -6    4     -0.12      0.00
   10   -5    4      0.17      0.00
   10   -4    4     -0.20      0.00
   -3    2    4     -0.64      0.00
   10    2    4      0.31      0.00
   10    3    4     -0.30      0.00
   10    4    4      0.11      0.00
    9    6    4     -0.12      0.00
  -11    7    4      0.10      0.00
    9    7    4      0.06      0.00
  -11    8    4     -0.08      0.00
    8    9    4     -0.16      0.00
  -10   10    4     -0.04      0.00
    7   10    4     -0.05      0.00
   -9   11    4      0.01      0.00
    6   12    4      0.02      0.00
   -8   13    4      0.00      0.00
   -3   13    4     -0.36      0.00
    5   13    4     -0.03      0.00
   -6   14    4      0.02      0.00
   -2   14    4      0.40      0.00
   -1   14    4      0.08      0.00
    3   14    4      0.02      0.00
   -5   15    4      0.08      0.00
   -4   15    4      0.30      0.00
    1   15    4      0.14      0.00
    2   15    4      0.19      0.00
   -4  -15    5     -0.06      0.00
   -3  -15    5      0.10      0.00
    2  -15    5     -0.08      0.00
    3  -15    5     -0.02      0.00
   -5  -14    5     -0.08      0.00
    4  -14    5     -0.02      0.00
    5  -14    5     -0.11      0.00
   -7  -13    5     -0.01      0.00
    6  -13    5      0.05      0.00
   -8  -12    5      0.00      0.00
    7  -12    5      0.05      0.00
    7  -11    5     -0.19      0.00
   -9  -10    5      0.00      0.00
    8  -10    5      0.12      0.00
  -10   -9    5     -0.06      0.00
  -10   -8    5      0.09      0.00
    9   -8    5      0.07      0.00
    9   -7    5      0.12      0.00
  -11   -6    5      0.04      0.00
   10   -4    5     -0.16      0.00
   10   -3    5      0.05      0.00
   10   -2    5      0.06      0.00
   10   -1    5      0.01      0.00
   10    0    5     -0.10      0.00
   10    1    5     -0.01      0.00
   10    2    5      0.20      0.00
    9    5    5      0.09      0.00
    9    6    5     -0.04      0.00
  -11    7    5      0.19      0.00
  -11    8    5      0.00      0.00
    8    8    5      0.02      0.00
  -10   10    5     -0.14      0.00
    7   10    5     -0.02      0.00
   -9   11    5      0.17      0.00
    6   11    5     -0.09      0.00
   -8   12    5      0.10      0.00
    5   12    5      0.00      0.00
   -7   13    5     -0.29      0.00
   -2   13    5     -0.19      0.00
    4   13    5     -0.22      0.00
   -6   14    5      0.12      0.00
    3   14    5     -0.04      0.00
   -4   15    5      0.11      0.00
   -3   15    5     -0.07      0.00
   -2   15    5     -0.13      0.00
   -1   15    5     -0.05      0.00
    0   15    5     -0.08      0.00
    1   15    5     -0.05      0.00
   -4  -15    6      0.04      0.00
   -3  -15    6      0.18      0.00
   -2  -15    6      0.10      0.00
    1  -15    6     -0.12      0.00
    2  -15    6     -0.08      0.00
   -5  -14    6     -0.16      0.00
    4  -14    6     -0.03      0.00
   -6  -13    6      0.00      0.00
    5  -13    6      0.14      0.00
    6  -12    6      0.03      0.00
   -8  -11    6     -0.06      0.00
    7  -11    6     -0.15      0.00
   -9  -10    6     -0.15      0.00
    8   -9    6     -0.11      0.00
  -10   -8    6      0.19      0.00
    9   -7    6      0.03      0.00
  -11   -6    6     -0.10      0.00
    9   -6    6     -0.16      0.00
    9   -5    6      0.14      0.00
    9    3    6     -0.21      0.00
    9    4    6     -0.02      0.00
  -11    7    6      0.26      0.00
    8    7    6      0.18      0.00
  -11    8    6      0.03      0.00
  -10    9    6      0.06      0.00
    7    9    6      0.00      0.00
  -10   10    6     -0.18      0.00
    6   10    6      0.07      0.00
   -9   11    6      0.26      0.00
   -8   12    6      0.02      0.00
   -3   12    6     -0.01      0.00
    5   12    6     -0.05      0.00
   -7   13    6     -0.30      0.00
    3   13    6     -0.11      0.00
   -6   14    6      0.20      0.00
   -5   14    6      0.07      0.00
    1   14    6      0.18      0.00
    2   14    6     -0.08      0.00
   -4   15    6     -0.09      0.00
   -3   15    6     -0.20      0.00
   -2   15    6      0.02      0.00
   -1   15    6      0.13      0.00
    0   15    6     -0.02      0.00
   -3  -15    7      0.19      0.00
   -2  -15    7      0.03      0.00
   -1  -15    7     -0.20      0.00
    0  -15    7     -0.07      0.00
    1  -15    7     -0.05      0.00
   -5  -14    7     -0.25      0.00
   -4  -14    7     -0.23      0.00
    3  -14    7      0.28      0.00
   -6  -13    7     -0.10      0.00
    4  -13    7     -0.15      0.00
    5  -13    7      0.06      0.00
   -7  -12    7     -0.32      0.00
   -8  -11    7     -0.10      0.00
    6  -11    7     -0.08      0.00
   -9  -10    7     -0.17      0.00
    7  -10    7      0.08      0.00
  -10   -8    7      0.19      0.00
    8   -8    7     -0.02      0.00
    8   -7    7      0.14      0.00
  -11   -6    7     -0.13      0.00
  -11   -5    7      0.20      0.00
    9   -5    7      0.01      0.00
    9   -4    7      0.02      0.00
    9   -3    7     -0.03      0.00
    9   -2    7      0.11      0.00
    9   -1    7     -0.05      0.00
    9    0    7     -0.04      0.00
    9    1    7     -0.13      0.00
    9    2    7      0.29      0.00
    8    5    7     -0.18      0.00
  -11    6    7     -0.29      0.00
    8    6    7      0.02      0.00
  -11    7    7      0.21      0.00
    7    8    7      0.03      0.00
  -10    9    7      0.03      0.00
    6   10    7      0.07      0.00
   -9   11    7      0.17      0.00
   -3   11    7      0.01      0.00
    5   11    7     -0.03      0.00
   -8   12    7     -0.03      0.00
    4   12    7      0.07      0.00
   -7   13    7     -0.18      0.00
    2   13    7      0.22      0.00
    3   13    7      0.03      0.00
   -5   14    7      0.13      0.00
   -4   14    7      0.06      0.00
    0   14    7      0.26      0.00
    1   14    7      0.30      0.00
   -1  -15    8     -0.09      0.00
   -4  -14    8     -0.21      0.00
   -3  -14    8     -0.23      0.00
    1  -14    8     -0.10      0.00
    2  -14    8      0.23      0.00
   -6  -13    8     -0.07      0.00
    4  -13    8     -0.08      0.00
   -7  -12    8     -0.20      0.00
    5  -12    8     -0.04      0.00
   -8  -11    8     -0.08      0.00
    6  -11    8     -0.03      0.00
   -9  -10    8     -0.06      0.00
    6  -10    8      0.03      0.00
    7   -9    8     -0.02      0.00
  -10   -8    8      0.13      0.00
    7   -8    8     -0.17      0.00
    8   -7    8      0.13      0.00
  -11   -6    8     -0.07      0.00
    8   -6    8     -0.10      0.00
  -11   -5    8      0.16      0.00
    8   -5    8     -0.01      0.00
    8    3    8     -0.04      0.00
    8    4    8      0.05      0.00
  -11    6    8     -0.17      0.00
    7    6    8     -0.01      0.00
  -11    7    8      0.12      0.00
    7    7    8      0.03      0.00
    6    8    8     -0.03      0.00
  -10    9    8      0.10      0.00
    6    9    8      0.05      0.00
   -9   10    8      0.04      0.00
    5   10    8      0.12      0.00
   -8   11    8     -0.05      0.00
    4   11    8     -0.06      0.00
   -8   12    8     -0.03      0.00
   -7   12    8     -0.11      0.00
    3   12    8      0.09      0.00
   -6   13    8      0.02      0.00
    1   13    8     -0.12      0.00
    2   13    8      0.17      0.00
   -4   14    8      0.02      0.00
   -3   14    8     -0.14      0.00
   -2   14    8     -0.17      0.00
   -1   14    8     -0.05      0.00
    0   14    8      0.18      0.00
   -4  -14    9     -0.13      0.00
   -3  -14    9     -0.10      0.00
   -2  -14    9      0.02      0.00
   -1  -14    9      0.03      0.00
    0  -14    9     -0.13      0.00
    1  -14    9     -0.07      0.00
   -5  -13    9      0.05      0.00
    2  -13    9     -0.12      0.00
    3  -13    9     -0.08      0.00
   -7  -12    9     -0.03      0.00
    4  -12    9     -0.05      0.00
   -8  -11    9     -0.03      0.00
    5  -11    9      0.06      0.00
    6  -10    9      0.06      0.00
   -9   -9    9     -0.07      0.00
    6   -9    9     -0.02      0.00
  -10   -8    9      0.08      0.00
    7   -8    9     -0.06      0.00
  -10   -7    9     -0.10      0.00
    7   -7    9      0.27      0.00
  -11   -5    9      0.06      0.00
  -11   -4    9      0.06      0.00
    8   -4    9     -0.10      0.00
    8   -3    9      0.08      0.00
    8   -2    9      0.17      0.00
    8   -1    9     -0.19      0.00
    8    0    9     -0.04      0.00
    8    1    9      0.07      0.00
    8    2    9      0.04      0.00
    7    4    9      0.05      0.00
  -11    5    9      0.22      0.00
    3    5    9      0.04      0.00
    7    5    9     -0.10      0.00
  -11    6    9     -0.07      0.00
    6    7    9     -0.09      0.00
  -10    8    9     -0.07      0.00
    5    9    9     -0.03      0.00
   -9   10    9      0.08      0.00
    4   10    9      0.12      0.00
   -8   11    9     -0.12      0.00
    3   11    9     -0.18      0.00
   -7   12    9     -0.07      0.00
    2   12    9      0.01      0.00
   -6   13    9      0.03      0.00
   -5   13    9      0.00      0.00
   -4   13    9      0.13      0.00
   -1   13    9     -0.07      0.00
    0   13    9     -0.29      0.00
    1   13    9     -0.17      0.00
   -2  -14   10      0.00      0.00
   -1  -14   10     -0.07      0.00
   -5  -13   10     -0.01      0.00
   -4  -13   10     -0.03      0.00
    1  -13   10     -0.02      0.00
    2  -13   10     -0.08      0.00
   -6  -12   10     -0.10      0.00
    3  -12   10      0.12      0.00
   -7  -11   10      0.00      0.00
    4  -11   10     -0.02      0.00
   -8  -10   10      0.16      0.00
    5  -10   10      0.02      0.00
   -9   -9   10     -0.08      0.00
    6   -8   10     -0.01      0.00
  -10   -7   10     -0.06      0.00
    7   -6   10     -0.23      0.00
  -11   -5   10     -0.01      0.00
    7   -5   10      0.29      0.00
  -11   -4   10      0.08      0.00
    7   -4   10     -0.26      0.00
  -11   -3   10     -0.19      0.00
    7   -3   10      0.10      0.00
    7    1   10      0.15      0.00
    7    2   10     -0.17      0.00
    7    3   10      0.14      0.00
  -11    4   10     -0.19      0.00
  -11    5   10      0.17      0.00
    5    5   10     -0.30      0.00
    6    5   10     -0.11      0.00
    6    6   10      0.24      0.00
  -10    7   10     -0.25      0.00
  -10    8   10      0.00      0.00
    5    8   10     -0.19      0.00
   -9    9   10     -0.11      0.00
    4    9   10     -0.05      0.00
   -8   10   10      0.04      0.00
    3   10   10      0.12      0.00
   -8   11   10     -0.11      0.00
   -7   11   10      0.10      0.00
    2   11   10     -0.14      0.00
   -6   12   10      0.00      0.00
   -5   12   10      0.03      0.00
    0   12   10      0.24      0.00
    1   12   10      0.18      0.00
   -4   13   10      0.06      0.00
   -3   13   10      0.11      0.00
   -2   13   10      0.11      0.00
   -1   13   10      0.05      0.00
   -3  -13   11     -0.24      0.00
   -2  -13   11     -0.20      0.00
   -1  -13   11      0.04      0.00
    0  -13   11      0.10      0.00
   -5  -12   11      0.02      0.00
    1  -12   11     -0.15      0.00
    2  -12   11      0.05      0.00
   -7  -11   11      0.04      0.00
   -6  -11   11      0.08      0.00
    3  -11   11     -0.01      0.00
   -8  -10   11      0.09      0.00
    4  -10   11     -0.02      0.00
   -8   -9   11     -0.13      0.00
    5   -9   11     -0.08      0.00
   -9   -8   11      0.04      0.00
    5   -8   11      0.14      0.00
    6   -7   11      0.00      0.00
  -10   -6   11      0.00      0.00
    6   -6   11     -0.25      0.00
    6   -5   11      0.29      0.00
  -11   -4   11      0.02      0.00
  -11   -3   11     -0.12      0.00
  -11   -2   11      0.17      0.00
    7   -2   11     -0.05      0.00
  -11   -1   11     -0.06      0.00
    7   -1   11     -0.05      0.00
  -11    0   11     -0.03      0.00
  -11    1   11     -0.01      0.00
  -11    2   11      0.06      0.00
  -11    3   11     -0.02      0.00
    6    3   11      0.17      0.00
  -11    4   11     -0.08      0.00
    6    4   11     -0.15      0.00
  -10    6   11      0.06      0.00
    5    6   11      0.08      0.00
  -10    7   11     -0.15      0.00
   -5    7   11      0.14      0.00
   -9    8   11     -0.04      0.00
    4    8   11     -0.07      0.00
   -9    9   11     -0.12      0.00
    3    9   11      0.05      0.00
   -8   10   11     -0.08      0.00
    2   10   11     -0.02      0.00
   -7   11   11      0.13      0.00
   -6   11   11     -0.07      0.00
    0   11   11     -0.12      0.00
    1   11   11     -0.12      0.00
   -5   12   11     -0.01      0.00
   -4   12   11     -0.16      0.00
   -3   12   11     -0.10      0.00
   -2   12   11     -0.04      0.00
   -1   12   11      0.05      0.00
   -4  -12   12      0.02      0.00
   -3  -12   12      0.14      0.00
   -2  -12   12      0.28      0.00
   -1  -12   12      0.15      0.00
    0  -12   12     -0.08      0.00
   -6  -11   12      0.09      0.00
   -5  -11   12      0.00      0.00
    1  -11   12      0.05      0.00
    2  -11   12      0.16      0.00
   -7  -10   12     -0.02      0.00
    3  -10   12     -0.09      0.00
   -8   -9   12     -0.04      0.00
    4   -9   12     -0.07      0.00
    4   -8   12      0.07      0.00
   -9   -7   12      0.01      0.00
    5   -7   12     -0.01      0.00
    5   -6   12     -0.14      0.00
  -10   -5   12      0.08      0.00
  -10   -4   12     -0.14      0.00
    6   -4   12     -0.09      0.00
    6   -3   12      0.04      0.00
  -11   -2   12      0.11      0.00
    6   -2   12     -0.03      0.00
  -11   -1   12     -0.05      0.00
    6   -1   12     -0.05      0.00
  -11    0   12      0.04      0.00
    6    0   12      0.18      0.00
  -11    1   12     -0.07      0.00
    6    1   12     -0.17      0.00
  -11    2   12      0.05      0.00
    5    3   12      0.00      0.00
    5    4   12      0.19      0.00
  -10    5   12     -0.09      0.00
    5    5   12     -0.17      0.00
  -10    6   12     -0.11      0.00
    4    6   12     -0.28      0.00
   -9    7   12      0.41      0.00
    4    7   12      0.08      0.00
   -9    8   12     -0.24      0.00
    3    8   12      0.06      0.00
   -8    9   12      0.22      0.00
    2    9   12      0.09      0.00
   -7   10   12     -0.07      0.00
   -6   10   12      0.16      0.00
    0   10   12      0.04      0.00
    1   10   12     -0.10      0.00
   -6   11   12     -0.06      0.00
   -5   11   12      0.01      0.00
   -4   11   12      0.07      0.00
   -3   11   12      0.02      0.00
   -2   11   12      0.05      0.00
   -1   11   12      0.06      0.00
    0   11   12     -0.07      0.00
   -5  -11   13     -0.02      0.00
   -4  -11   13      0.01      0.00
   -3  -11   13      0.08      0.00
   -2  -11   13      0.00      0.00
   -1  -11   13     -0.09      0.00
    0  -11   13     -0.12      0.00
   -6  -10   13     -0.14      0.00
   -5  -10   13     -0.07      0.00
    1  -10   13      0.15      0.00
    2  -10   13      0.02      0.00
   -7   -9   13      0.06      0.00
    2   -9   13     -0.06      0.00
    3   -9   13     -0.02      0.00
   -8   -8   13      0.00      0.00
    3   -8   13     -0.02      0.00
    4   -7   13      0.03      0.00
   -9   -6   13      0.04      0.00
    4   -6   13      0.01      0.00
  -10   -4   13     -0.17      0.00
    5   -4   13      0.06      0.00
  -10   -3   13      0.03      0.00
    5   -3   13     -0.09      0.00
  -10   -2   13      0.12      0.00
    5   -2   13      0.03      0.00
  -10   -1   13     -0.10      0.00
    5   -1   13     -0.13      0.00
  -10    0   13      0.10      0.00
    5    0   13      0.37      0.00
  -10    1   13     -0.09      0.00
    5    1   13     -0.33      0.00
  -10    2   13     -0.02      0.00
    5    2   13      0.04      0.00
  -10    3   13     -0.05      0.00
    4    3   13     -0.22      0.00
  -10    4   13      0.26      0.00
    4    4   13      0.16      0.00
    4    5   13      0.14      0.00
   -9    6   13     -0.01      0.00
    3    6   13     -0.08      0.00
   -9    7   13      0.30      0.00
   -8    7   13      0.02      0.00
    2    7   13     -0.27      0.00
   -8    8   13     -0.07      0.00
   -7    8   13      0.10      0.00
    1    8   13     -0.15      0.00
    2    8   13      0.10      0.00
   -7    9   13     -0.15      0.00
   -6    9   13     -0.20      0.00
    0    9   13      0.09      0.00
    1    9   13      0.16      0.00
   -6   10   13      0.14      0.00
   -5   10   13      0.08      0.00
   -4   10   13      0.03      0.00
   -3   10   13     -0.05      0.00
   -2   10   13     -0.10      0.00
   -1   10   13      0.02      0.00
   -5  -10   14     -0.06      0.00
   -4  -10   14     -0.07      0.00
   -3  -10   14     -0.17      0.00
   -2  -10   14     -0.11      0.00
   -1  -10   14      0.00      0.00
    0  -10   14      0.03      0.00
   -6   -9   14      0.01      0.00
   -5   -9   14     -0.03      0.00
    0   -9   14     -0.06      0.00
    1   -9   14     -0.01      0.00
   -7   -8   14     -0.09      0.00
    2   -8   14     -0.07      0.00
   -8   -7   14      0.00      0.00
    2   -7   14      0.19      0.00
    3   -7   14      0.03      0.00
   -8   -6   14      0.07      0.00
    3   -6   14     -0.10      0.00
   -9   -5   14     -0.07      0.00
    3   -5   14      0.18      0.00
   -9   -4   14     -0.06      0.00
    4   -4   14     -0.03      0.00
   -9   -3   14      0.13      0.00
    4   -3   14     -0.03      0.00
  -10   -2   14      0.00      0.00
    4   -2   14      0.13      0.00
  -10   -1   14      0.02      0.00
    4   -1   14     -0.21      0.00
  -10    0   14      0.05      0.00
    4    0   14      0.25      0.00
  -10    1   14     -0.10      0.00
    4    1   14     -0.21      0.00
  -10    2   14     -0.02      0.00
    4    2   14      0.11      0.00
   -9    3   14      0.12      0.00
    3    3   14      0.06      0.00
   -9    4   14      0.03      0.00
    3    4   14     -0.16      0.00
   -9    5   14     -0.21      0.00
    2    5   14     -0.03      0.00
   -8    6   14      0.01      0.00
    2    6   14      0.11      0.00
   -8    7   14      0.02      0.00
   -7    7   14      0.24      0.00
    1    7   14     -0.05      0.00
   -7    8   14      0.01      0.00
   -6    8   14     -0.16      0.00
   -1    8   14     -0.04      0.00
    0    8   14     -0.23      0.00
   -5    9   14     -0.06      0.00
   -4    9   14     -0.06      0.00
   -3    9   14      0.01      0.00
   -2    9   14     -0.12      0.00
   -1    9   14     -0.08      0.00
   -4   -9   15      0.00      0.00
   -3   -9   15      0.14      0.00
   -2   -9   15      0.12      0.00
   -1   -9   15     -0.05      0.00
   -6   -8   15      0.15      0.00
   -5   -8   15      0.26      0.00
   -4   -8   15      0.11      0.00
   -2   -8   15     -0.14      0.00
   -1   -8   15     -0.12      0.00
    0   -8   15      0.03      0.00
   -7   -7   15      0.13      0.00
   -6   -7   15     -0.03      0.00
    0   -7   15      0.16      0.00
    1   -7   15      0.13      0.00
   -7   -6   15     -0.07      0.00
    1   -6   15     -0.15      0.00
    2   -6   15     -0.19      0.00
   -8   -5   15     -0.03      0.00
    2   -5   15      0.17      0.00
   -8   -4   15      0.00      0.00
    2   -4   15     -0.05      0.00
   -9   -3   15      0.02      0.00
    3   -3   15     -0.02      0.00
   -9   -2   15     -0.05      0.00
    3   -2   15      0.12      0.00
   -9   -1   15      0.13      0.00
    3   -1   15     -0.09      0.00
   -9    0   15     -0.08      0.00
    3    0   15      0.09      0.00
   -9    1   15     -0.09      0.00
    3    1   15     -0.15      0.00
   -9    2   15      0.08      0.00
    2    2   15     -0.06      0.00
   -9    3   15      0.06      0.00
   -8    3   15     -0.07      0.00
    2    3   15      0.07      0.00
   -8    4   15     -0.02      0.00
    1    4   15      0.26      0.00
    2    4   15      0.02      0.00
   -8    5   15      0.03      0.00
   -7    5   15     -0.14      0.00
    1    5   15     -0.11      0.00
   -7    6   15     -0.11      0.00
   -6    6   15      0.09      0.00
    0    6   15     -0.14      0.00
   -6    7   15      0.20      0.00
   -5    7   15      0.00      0.00
   -4    7   15     -0.05      0.00
   -3    7   15     -0.28      0.00
   -2    7   15     -0.14      0.00
   -1    7   15      0.13      0.00
   -5    8   15     -0.07      0.00
   -4    8   15      0.00      0.00
   -3    8   15      0.11      0.00
   -2    8   15      0.15      0.00
   -5   -7   16     -0.15      0.00
   -4   -7   16      0.01      0.00
   -3   -7   16      0.06      0.00
   -2   -7   16      0.07      0.00
   -1   -7   16      0.06      0.00
   -6   -6   16      0.08      0.00
   -5   -6   16      0.14      0.00
   -4   -6   16     -0.02      0.00
   -2   -6   16     -0.17      0.00
   -1   -6   16     -0.11      0.00
    0   -6   16     -0.06      0.00
   -7   -5   16      0.06      0.00
   -6   -5   16     -0.03      0.00
    0   -5   16     -0.06      0.00
    1   -5   16      0.05      0.00
   -7   -4   16     -0.07      0.00
    0   -4   16      0.17      0.00
    1   -4   16      0.05      0.00
   -8   -3   16      0.00      0.00
   -7   -3   16     -0.03      0.00
    1   -3   16     -0.14      0.00
   -8   -2   16      0.05      0.00
   -7   -2   16      0.03      0.00
    1   -2   16      0.14      0.00
   -8   -1   16     -0.02      0.00
    1   -1   16     -0.03      0.00
   -8    0   16     -0.03      0.00
    1    0   16     -0.04      0.00
   -8    1   16      0.03      0.00
    1    1   16      0.02      0.00
   -8    2   16      0.01      0.00
   -7    2   16     -0.19      0.00
    0    2   16      0.24      0.00
    1    2   16      0.05      0.00
   -7    3   16      0.09      0.00
    0    3   16     -0.31      0.00
    1    3   16     -0.16      0.00
   -7    4   16      0.08      0.00
   -6    4   16     -0.12      0.00
   -1    4   16      0.09      0.00
    0    4   16      0.20      0.00
   -6    5   16     -0.09      0.00
   -5    5   16      0.07      0.00
   -4    5   16     -0.10      0.00
   -3    5   16     -0.06      0.00
   -2    5   16     -0.07      0.00
   -1    5   16      0.00      0.00
   -5    6   16     -0.01      0.00
   -4    6   16      0.05      0.00
   -3    6   16      0.10      0.00
   -2    6   16      0.02      0.00
    0    0    0      0.00      0.00
# SQUEEZE RESULTS (Version =  71116)
# Note: Data are Listed for all Voids in the P1 Unit Cell
# i.e. Centre of Gravity, Solvent Accessible Volume,
# Recovered number of Electrons in the Void and
# Details about the Squeezed Material
loop_
  _platon_squeeze_void_nr
  _platon_squeeze_void_average_x
  _platon_squeeze_void_average_y
  _platon_squeeze_void_average_z
  _platon_squeeze_void_volume
  _platon_squeeze_void_count_electrons
  _platon_squeeze_void_content
   1  0.000  0.500  0.000       262        51 ' '
# Missing Reflections Below sin(th)/lambda = 0.25
loop_
  _platon_missing_refln_index_h
  _platon_missing_refln_index_k
  _platon_missing_refln_index_l
  _platon_missing_refln_theta
    0    1    0     1.615
    1    3    0     5.486
    0    4    0     6.473
   -1   -4    1     6.937
   -1   -3    1     5.435
    0   -1    1     2.184
    0    0    1     1.567
    1    2    1     4.659
    0   -2    2     4.372
   -2   -1    2     4.977
   -1    1    3     4.889
   -3    2    4     8.375
_platon_squeeze_void_probe_radius                  1.20
_platon_squeeze_details
)
TITL 190326_wzc_4328_0m_a.res in P-1
CELL    9.4600   12.6470   13.6330     92.32    107.31     92.89
SPGR P-1
# Solvent Accessible Volume =       263
# Electrons Found in S.A.V. =        50
# Note: Atoms in Void as Cxxx and Qxxx all others
C101 1.000 0.500 0.000 !       2.99 eA-3
C102 0.146 0.339 0.079 !       1.97 eA-3
C103 0.267 0.388 0.088 !       1.71 eA-3
C104 1.007 0.423 0.017 !       1.64 eA-3
C105 0.118 0.455 0.027 !       1.44 eA-3
C106 0.092 0.384-0.001 !       1.43 eA-3
Q107 0.496 0.830 0.097 !       0.87 eA-3
Q108 0.851 0.829 0.158 !       0.71 eA-3
Q109 0.838 0.864 0.090 !       0.62 eA-3
Q110 0.317 0.749 0.011 !       0.61 eA-3
Q111 0.347 0.716 0.061 !       0.58 eA-3
Q112 0.917 0.987 0.218 !       0.50 eA-3
)
;
_shelx_fab_checksum              10069
_olex2_submission_special_instructions 'No special instructions were received'
####################################################################### 
# 
# This file contains crystal structure data downloaded from the 
# Cambridge Structural Database (CSD) hosted by the Cambridge 
# Crystallographic Data Centre (CCDC).
# 
# Full information about CCDC data access policies and citation 
# guidelines are available at http://www.ccdc.cam.ac.uk/access/V1 
# 
# Audit and citation data items may have been added by the CCDC. 
# Please retain this information to preserve the provenance of 
# this file and to allow appropriate attribution of the data. 
# 
#######################################################################

data_190523_wzc_4345_0m
_database_code_depnum_ccdc_archive 'CCDC 1961663'
loop_
_audit_author_name
_audit_author_address
'Zhichao Wang'
;Zhejiang University
China
;
_audit_update_record             
;
2019-10-28 deposited with the CCDC.	2020-08-10 downloaded from the CCDC.
;
_audit_creation_date             2019-05-24
_audit_creation_method           
;
Olex2 1.2
(compiled 2018.05.29 svn.r3508 for OlexSys, GUI svn.r5506)
;
_shelx_SHELXL_version_number     2016/6
_chemical_name_common            ?
_chemical_name_systematic        ?
_chemical_formula_moiety         'C36 H25 F6 N3 O2'
_chemical_formula_sum            'C36 H25 F6 N3 O2'
_chemical_formula_weight         645.59
_chemical_melting_point          ?
loop_
_atom_type_symbol
_atom_type_description
_atom_type_scat_dispersion_real
_atom_type_scat_dispersion_imag
_atom_type_scat_source
C C 0.0033 0.0016 'International Tables Vol C Tables 4.2.6.8 and 6.1.1.4'
H H 0.0000 0.0000 'International Tables Vol C Tables 4.2.6.8 and 6.1.1.4'
F F 0.0171 0.0103 'International Tables Vol C Tables 4.2.6.8 and 6.1.1.4'
N N 0.0061 0.0033 'International Tables Vol C Tables 4.2.6.8 and 6.1.1.4'
O O 0.0106 0.0060 'International Tables Vol C Tables 4.2.6.8 and 6.1.1.4'

_shelx_space_group_comment       
;
The symmetry employed for this shelxl refinement is uniquely defined
by the following loop, which should always be used as a source of
symmetry information in preference to the above space-group names.
They are only intended as comments.
;
_space_group_crystal_system      triclinic
_space_group_IT_number           2
_space_group_name_H-M_alt        'P -1'
_space_group_name_Hall           '-P 1'
loop_
_space_group_symop_operation_xyz
'x, y, z'
'-x, -y, -z'

_cell_length_a                   9.488(3)
_cell_length_b                   9.778(3)
_cell_length_c                   16.834(6)
_cell_angle_alpha                105.688(17)
_cell_angle_beta                 97.397(17)
_cell_angle_gamma                94.639(12)
_cell_volume                     1480.2(9)
_cell_formula_units_Z            2
_cell_measurement_reflns_used    9899
_cell_measurement_temperature    170(2)
_cell_measurement_theta_max      26.38
_cell_measurement_theta_min      2.55
_shelx_estimated_absorpt_T_max   0.983
_shelx_estimated_absorpt_T_min   0.951
_exptl_absorpt_coefficient_mu    0.117
_exptl_absorpt_correction_T_max  0.7454
_exptl_absorpt_correction_T_min  0.7212
_exptl_absorpt_correction_type   multi-scan
_exptl_absorpt_process_details   
;
SADABS-2016/2 (Bruker,2016/2) was used for absorption correction.
wR2(int) was 0.1180 before and 0.0368 after correction.
The Ratio of minimum to maximum transmission is 0.9675.
The \l/2 correction factor is Not present.
;
_exptl_absorpt_special_details   ?
_exptl_crystal_colour            yellow
_exptl_crystal_colour_primary    yellow
_exptl_crystal_density_diffrn    1.449
_exptl_crystal_density_meas      ?
_exptl_crystal_density_method    ?
_exptl_crystal_description       block
_exptl_crystal_F_000             664
_exptl_crystal_size_max          0.44
_exptl_crystal_size_mid          0.267
_exptl_crystal_size_min          0.152
_exptl_transmission_factor_max   ?
_exptl_transmission_factor_min   ?
_diffrn_reflns_av_R_equivalents  0.0218
_diffrn_reflns_av_unetI/netI     0.0257
_diffrn_reflns_Laue_measured_fraction_full 0.997
_diffrn_reflns_Laue_measured_fraction_max 0.991
_diffrn_reflns_limit_h_max       11
_diffrn_reflns_limit_h_min       -11
_diffrn_reflns_limit_k_max       11
_diffrn_reflns_limit_k_min       -12
_diffrn_reflns_limit_l_max       20
_diffrn_reflns_limit_l_min       -21
_diffrn_reflns_number            17781
_diffrn_reflns_point_group_measured_fraction_full 0.997
_diffrn_reflns_point_group_measured_fraction_max 0.991
_diffrn_reflns_theta_full        25.242
_diffrn_reflns_theta_max         26.386
_diffrn_reflns_theta_min         2.180
_diffrn_ambient_temperature      170.0
_diffrn_detector_area_resol_mean ?
_diffrn_measured_fraction_theta_full 0.997
_diffrn_measured_fraction_theta_max 0.991
_diffrn_measurement_device_type  'Bruker APEX-II CCD'
_diffrn_measurement_method       '\f and \w scans'
_diffrn_radiation_type           MoK\a
_diffrn_radiation_wavelength     0.71073
_diffrn_source                   ?
_diffrn_standards_number         0
_reflns_Friedel_coverage         0.000
_reflns_Friedel_fraction_full    .
_reflns_Friedel_fraction_max     .
_reflns_number_gt                5404
_reflns_number_total             6012
_reflns_special_details          
;
 Reflections were merged by SHELXL according to the crystal
 class for the calculation of statistics and refinement.
 
 _reflns_Friedel_fraction is defined as the number of unique
 Friedel pairs measured divided by the number that would be
 possible theoretically, ignoring centric projections and
 systematic absences.
;
_reflns_threshold_expression     'I > 2\s(I)'
_computing_cell_refinement       'SAINT V8.38A (?, 2016)'
_computing_data_collection       ?
_computing_data_reduction        'SAINT V8.38A (?, 2016)'
_computing_molecular_graphics    'Olex2 (Dolomanov et al., 2009)'
_computing_publication_material  'Olex2 (Dolomanov et al., 2009)'
_computing_structure_refinement  'ShelXL (Sheldrick, 2015)'
_computing_structure_solution    'ShelXT (Sheldrick, 2015)'
_refine_diff_density_max         0.525
_refine_diff_density_min         -0.484
_refine_diff_density_rms         0.049
_refine_ls_extinction_coef       .
_refine_ls_extinction_method     none
_refine_ls_goodness_of_fit_ref   1.028
_refine_ls_hydrogen_treatment    constr
_refine_ls_matrix_type           full
_refine_ls_number_parameters     426
_refine_ls_number_reflns         6012
_refine_ls_number_restraints     0
_refine_ls_R_factor_all          0.0510
_refine_ls_R_factor_gt           0.0467
_refine_ls_restrained_S_all      1.028
_refine_ls_shift/su_max          0.001
_refine_ls_shift/su_mean         0.000
_refine_ls_structure_factor_coef Fsqd
_refine_ls_weighting_details     
'w=1/[\s^2^(Fo^2^)+(0.0586P)^2^+0.9220P] where P=(Fo^2^+2Fc^2^)/3'
_refine_ls_weighting_scheme      calc
_refine_ls_wR_factor_gt          0.1205
_refine_ls_wR_factor_ref         0.1248
_refine_special_details          ?
_olex2_refinement_description    
;
1. Fixed Uiso
 At 1.2 times of:
  All C(H) groups
 At 1.5 times of:
  All C(H,H,H) groups
2.a Aromatic/amide H refined with riding coordinates:
 C1(H1), C3(H3), C5(H5), C11(H11), C12(H12), C13(H13), C14(H14), C16(H16),
 C17(H17), C19(H19), C20(H20), C22(H22), C23(H23), C25(H25), C26(H26), C29(H29),
  C30(H30), C32(H32), C33(H33)
2.b Idealised Me refined as rotating group:
 C27(H27A,H27B,H27C), C34(H34A,H34B,H34C)
;
_atom_sites_solution_hydrogens   geom
_atom_sites_solution_primary     dual
_atom_sites_solution_secondary   ?
loop_
_atom_site_label
_atom_site_type_symbol
_atom_site_fract_x
_atom_site_fract_y
_atom_site_fract_z
_atom_site_U_iso_or_equiv
_atom_site_adp_type
_atom_site_occupancy
_atom_site_site_symmetry_order
_atom_site_calc_flag
_atom_site_refinement_flags_posn
_atom_site_refinement_flags_adp
_atom_site_refinement_flags_occupancy
_atom_site_disorder_assembly
_atom_site_disorder_group
F1 F -0.29342(15) 0.80819(15) 1.08229(9) 0.0708(5) Uani 1 1 d . . . . .
F2 F -0.36209(13) 0.58907(13) 1.02750(9) 0.0568(4) Uani 1 1 d . . . . .
F3 F -0.38926(16) 0.7318(2) 0.95396(10) 0.0865(6) Uani 1 1 d . . . . .
F4 F 0.20624(15) 0.95889(15) 1.10524(9) 0.0705(5) Uani 1 1 d . . . . .
F5 F 0.32900(15) 0.78728(16) 1.07601(10) 0.0703(4) Uani 1 1 d . . . . .
F6 F 0.28976(18) 0.90639(18) 0.99019(8) 0.0794(5) Uani 1 1 d . . . . .
O1 O 0.57933(14) 0.07713(14) 0.24543(7) 0.0372(3) Uani 1 1 d . . . . .
O2 O 1.10037(13) 0.76660(13) 0.74070(8) 0.0377(3) Uani 1 1 d . . . . .
N1 N 0.63923(14) 0.34275(14) 0.58835(8) 0.0239(3) Uani 1 1 d . . . . .
N2 N 0.12229(13) 0.40130(14) 0.79591(8) 0.0229(3) Uani 1 1 d . . . . .
N3 N -0.12186(13) 0.31524(14) 0.79560(8) 0.0233(3) Uani 1 1 d . . . . .
C1 C -0.14621(17) 0.56132(16) 0.92115(9) 0.0249(3) Uani 1 1 d . . . . .
H1 H -0.229410 0.496169 0.894610 0.030 Uiso 1 1 calc R . . . .
C2 C -0.15569(18) 0.68092(17) 0.98640(10) 0.0272(3) Uani 1 1 d . . . . .
C3 C -0.03528(18) 0.77671(17) 1.02676(10) 0.0285(3) Uani 1 1 d . . . . .
H3 H -0.042176 0.858061 1.071559 0.034 Uiso 1 1 calc R . . . .
C4 C 0.09555(18) 0.75136(17) 1.00038(10) 0.0280(3) Uani 1 1 d . . . . .
C5 C 0.10631(17) 0.63297(17) 0.93452(9) 0.0251(3) Uani 1 1 d . . . . .
H5 H 0.196269 0.617677 0.916752 0.030 Uiso 1 1 calc R . . . .
C6 C -0.01501(16) 0.53660(16) 0.89450(9) 0.0230(3) Uani 1 1 d . . . . .
C7 C -0.00576(16) 0.40821(16) 0.82445(9) 0.0218(3) Uani 1 1 d . . . . .
C8 C 0.13206(16) 0.29098(16) 0.73195(9) 0.0219(3) Uani 1 1 d . . . . .
C9 C 0.01773(16) 0.17619(16) 0.69858(9) 0.0220(3) Uani 1 1 d . . . . .
C10 C -0.11062(16) 0.19564(16) 0.73335(9) 0.0221(3) Uani 1 1 d . . . . .
C11 C -0.22896(17) 0.08741(17) 0.70451(10) 0.0262(3) Uani 1 1 d . . . . .
H11 H -0.315975 0.101019 0.726240 0.031 Uiso 1 1 calc R . . . .
C12 C -0.21781(17) -0.03688(17) 0.64525(10) 0.0286(3) Uani 1 1 d . . . . .
H12 H -0.297466 -0.109162 0.625960 0.034 Uiso 1 1 calc R . . . .
C13 C -0.08876(18) -0.05860(17) 0.61252(10) 0.0288(3) Uani 1 1 d . . . . .
H13 H -0.081731 -0.146344 0.572518 0.035 Uiso 1 1 calc R . . . .
C14 C 0.02611(17) 0.04560(17) 0.63794(10) 0.0265(3) Uani 1 1 d . . . . .
H14 H 0.111743 0.030388 0.614873 0.032 Uiso 1 1 calc R . . . .
C15 C 0.26517(16) 0.29530(15) 0.69502(9) 0.0218(3) Uani 1 1 d . . . . .
C16 C 0.25857(16) 0.26776(16) 0.60895(9) 0.0229(3) Uani 1 1 d . . . . .
H16 H 0.168538 0.237778 0.573716 0.028 Uiso 1 1 calc R . . . .
C17 C 0.38106(16) 0.28331(15) 0.57374(9) 0.0221(3) Uani 1 1 d . . . . .
H17 H 0.373660 0.265571 0.514928 0.027 Uiso 1 1 calc R . . . .
C18 C 0.51546(16) 0.32486(15) 0.62393(9) 0.0208(3) Uani 1 1 d . . . . .
C19 C 0.52304(16) 0.34727(16) 0.71065(9) 0.0234(3) Uani 1 1 d . . . . .
H19 H 0.613593 0.370709 0.745638 0.028 Uiso 1 1 calc R . . . .
C20 C 0.39975(16) 0.33544(16) 0.74536(9) 0.0234(3) Uani 1 1 d . . . . .
H20 H 0.406442 0.354838 0.804240 0.028 Uiso 1 1 calc R . . . .
C21 C 0.63110(15) 0.27819(15) 0.50007(9) 0.0213(3) Uani 1 1 d . . . . .
C22 C 0.62248(16) 0.12986(16) 0.46858(9) 0.0234(3) Uani 1 1 d . . . . .
H22 H 0.628436 0.072020 0.505768 0.028 Uiso 1 1 calc R . . . .
C23 C 0.60525(16) 0.06680(16) 0.38319(10) 0.0258(3) Uani 1 1 d . . . . .
H23 H 0.597636 -0.034387 0.361959 0.031 Uiso 1 1 calc R . . . .
C24 C 0.59902(16) 0.15087(18) 0.32822(9) 0.0259(3) Uani 1 1 d . . . . .
C25 C 0.61257(17) 0.29910(18) 0.35947(10) 0.0272(3) Uani 1 1 d . . . . .
H25 H 0.611982 0.357323 0.322510 0.033 Uiso 1 1 calc R . . . .
C26 C 0.62697(17) 0.36146(16) 0.44522(10) 0.0254(3) Uani 1 1 d . . . . .
H26 H 0.634088 0.462613 0.466498 0.030 Uiso 1 1 calc R . . . .
C27 C 0.5491(2) 0.1561(3) 0.18668(11) 0.0453(5) Uani 1 1 d . . . . .
H27A H 0.534572 0.091194 0.129867 0.068 Uiso 1 1 calc GR . . . .
H27B H 0.629701 0.229696 0.193295 0.068 Uiso 1 1 calc GR . . . .
H27C H 0.462269 0.201815 0.196505 0.068 Uiso 1 1 calc GR . . . .
C28 C 0.75321(16) 0.45368(15) 0.62869(9) 0.0223(3) Uani 1 1 d . . . . .
C29 C 0.88964(17) 0.44122(16) 0.60642(10) 0.0264(3) Uani 1 1 d . . . . .
H29 H 0.905390 0.358567 0.565047 0.032 Uiso 1 1 calc R . . . .
C30 C 1.00175(17) 0.54788(18) 0.64397(11) 0.0296(3) Uani 1 1 d . . . . .
H30 H 1.093288 0.538826 0.627308 0.036 Uiso 1 1 calc R . . . .
C31 C 0.98175(17) 0.66848(16) 0.70598(10) 0.0266(3) Uani 1 1 d . . . . .
C32 C 0.84703(17) 0.68261(16) 0.72831(10) 0.0270(3) Uani 1 1 d . . . . .
H32 H 0.832024 0.764450 0.770520 0.032 Uiso 1 1 calc R . . . .
C33 C 0.73383(17) 0.57666(16) 0.68878(10) 0.0261(3) Uani 1 1 d . . . . .
H33 H 0.641136 0.588651 0.703197 0.031 Uiso 1 1 calc R . . . .
C34 C 1.08206(19) 0.89151(18) 0.80367(11) 0.0336(4) Uani 1 1 d . . . . .
H34A H 1.007478 0.940912 0.781344 0.050 Uiso 1 1 calc GR . . . .
H34B H 1.172365 0.955419 0.821254 0.050 Uiso 1 1 calc GR . . . .
H34C H 1.053728 0.864172 0.851758 0.050 Uiso 1 1 calc GR . . . .
C35 C -0.29987(19) 0.70381(19) 1.01205(11) 0.0332(4) Uani 1 1 d . . . . .
C36 C 0.2282(2) 0.8523(2) 1.04249(11) 0.0365(4) Uani 1 1 d . . . . .

loop_
_atom_site_aniso_label
_atom_site_aniso_U_11
_atom_site_aniso_U_22
_atom_site_aniso_U_33
_atom_site_aniso_U_23
_atom_site_aniso_U_13
_atom_site_aniso_U_12
F1 0.0551(8) 0.0579(8) 0.0764(10) -0.0290(7) 0.0371(7) -0.0031(6)
F2 0.0412(7) 0.0475(7) 0.0855(10) 0.0158(6) 0.0318(6) 0.0039(5)
F3 0.0570(9) 0.1644(18) 0.0695(10) 0.0626(11) 0.0277(7) 0.0661(11)
F4 0.0553(8) 0.0582(8) 0.0656(9) -0.0328(7) 0.0146(7) -0.0154(6)
F5 0.0422(7) 0.0658(9) 0.0887(11) 0.0150(8) -0.0163(7) -0.0104(6)
F6 0.0888(11) 0.0922(11) 0.0417(7) 0.0151(7) 0.0057(7) -0.0589(9)
O1 0.0391(7) 0.0466(7) 0.0204(6) 0.0009(5) 0.0048(5) 0.0034(6)
O2 0.0246(6) 0.0295(6) 0.0476(8) -0.0063(5) 0.0052(5) -0.0033(5)
N1 0.0231(6) 0.0251(6) 0.0209(6) 0.0020(5) 0.0070(5) -0.0024(5)
N2 0.0229(6) 0.0250(6) 0.0200(6) 0.0044(5) 0.0051(5) 0.0028(5)
N3 0.0223(6) 0.0249(6) 0.0217(6) 0.0043(5) 0.0042(5) 0.0032(5)
C1 0.0266(8) 0.0245(7) 0.0228(7) 0.0049(6) 0.0050(6) 0.0026(6)
C2 0.0321(8) 0.0259(8) 0.0249(8) 0.0068(6) 0.0088(6) 0.0058(6)
C3 0.0378(9) 0.0233(7) 0.0226(7) 0.0017(6) 0.0092(6) 0.0034(6)
C4 0.0348(9) 0.0254(8) 0.0220(7) 0.0046(6) 0.0055(6) -0.0017(6)
C5 0.0263(8) 0.0271(8) 0.0217(7) 0.0058(6) 0.0066(6) 0.0023(6)
C6 0.0275(8) 0.0226(7) 0.0195(7) 0.0062(6) 0.0049(6) 0.0029(6)
C7 0.0230(7) 0.0241(7) 0.0188(7) 0.0060(6) 0.0041(5) 0.0039(6)
C8 0.0232(7) 0.0236(7) 0.0197(7) 0.0066(6) 0.0042(6) 0.0044(6)
C9 0.0227(7) 0.0244(7) 0.0190(7) 0.0061(6) 0.0036(5) 0.0034(6)
C10 0.0227(7) 0.0245(7) 0.0192(7) 0.0059(6) 0.0029(6) 0.0040(6)
C11 0.0212(7) 0.0301(8) 0.0253(8) 0.0058(6) 0.0023(6) 0.0016(6)
C12 0.0268(8) 0.0283(8) 0.0255(8) 0.0032(6) -0.0013(6) -0.0025(6)
C13 0.0329(9) 0.0262(8) 0.0229(8) 0.0005(6) 0.0036(6) 0.0025(6)
C14 0.0276(8) 0.0283(8) 0.0230(7) 0.0043(6) 0.0072(6) 0.0045(6)
C15 0.0220(7) 0.0210(7) 0.0222(7) 0.0044(5) 0.0065(6) 0.0032(5)
C16 0.0220(7) 0.0244(7) 0.0209(7) 0.0045(6) 0.0026(6) 0.0026(6)
C17 0.0253(7) 0.0219(7) 0.0184(7) 0.0041(5) 0.0043(6) 0.0029(6)
C18 0.0227(7) 0.0177(6) 0.0223(7) 0.0046(5) 0.0071(6) 0.0024(5)
C19 0.0216(7) 0.0255(7) 0.0211(7) 0.0045(6) 0.0016(6) 0.0006(6)
C20 0.0255(8) 0.0254(7) 0.0182(7) 0.0040(6) 0.0047(6) 0.0018(6)
C21 0.0191(7) 0.0233(7) 0.0206(7) 0.0038(6) 0.0060(5) 0.0013(5)
C22 0.0229(7) 0.0231(7) 0.0254(7) 0.0078(6) 0.0060(6) 0.0033(6)
C23 0.0237(7) 0.0220(7) 0.0291(8) 0.0015(6) 0.0060(6) 0.0041(6)
C24 0.0187(7) 0.0349(8) 0.0214(7) 0.0028(6) 0.0049(6) 0.0030(6)
C25 0.0251(8) 0.0337(8) 0.0265(8) 0.0136(6) 0.0059(6) 0.0040(6)
C26 0.0261(8) 0.0222(7) 0.0292(8) 0.0080(6) 0.0077(6) 0.0031(6)
C27 0.0422(11) 0.0698(14) 0.0223(8) 0.0105(9) 0.0028(7) 0.0110(10)
C28 0.0232(7) 0.0214(7) 0.0223(7) 0.0066(6) 0.0039(6) 0.0007(6)
C29 0.0258(8) 0.0239(7) 0.0272(8) 0.0016(6) 0.0077(6) 0.0041(6)
C30 0.0214(8) 0.0295(8) 0.0359(9) 0.0042(7) 0.0081(6) 0.0030(6)
C31 0.0232(8) 0.0232(7) 0.0312(8) 0.0060(6) 0.0027(6) -0.0001(6)
C32 0.0289(8) 0.0209(7) 0.0292(8) 0.0027(6) 0.0068(6) 0.0027(6)
C33 0.0224(7) 0.0244(7) 0.0312(8) 0.0052(6) 0.0087(6) 0.0034(6)
C34 0.0335(9) 0.0262(8) 0.0338(9) -0.0005(7) 0.0009(7) -0.0015(7)
C35 0.0347(9) 0.0319(8) 0.0313(9) 0.0024(7) 0.0111(7) 0.0070(7)
C36 0.0388(10) 0.0361(9) 0.0280(9) -0.0004(7) 0.0091(7) -0.0064(8)

_geom_special_details            
;
 All esds (except the esd in the dihedral angle between two l.s. planes)
 are estimated using the full covariance matrix.  The cell esds are taken
 into account individually in the estimation of esds in distances, angles
 and torsion angles; correlations between esds in cell parameters are only
 used when they are defined by crystal symmetry.  An approximate (isotropic)
 treatment of cell esds is used for estimating esds involving l.s. planes.
;
loop_
_geom_bond_atom_site_label_1
_geom_bond_atom_site_label_2
_geom_bond_distance
_geom_bond_site_symmetry_2
_geom_bond_publ_flag
F1 C35 1.327(2) . ?
F2 C35 1.329(2) . ?
F3 C35 1.311(2) . ?
F4 C36 1.320(2) . ?
F5 C36 1.338(2) . ?
F6 C36 1.315(2) . ?
O1 C24 1.3657(19) . ?
O1 C27 1.426(2) . ?
O2 C31 1.372(2) . ?
O2 C34 1.424(2) . ?
N1 C18 1.4046(19) . ?
N1 C21 1.4381(19) . ?
N1 C28 1.425(2) . ?
N2 C7 1.3629(19) . ?
N2 C8 1.3211(19) . ?
N3 C7 1.318(2) . ?
N3 C10 1.3652(19) . ?
C1 H1 0.9500 . ?
C1 C2 1.389(2) . ?
C1 C6 1.394(2) . ?
C2 C3 1.388(2) . ?
C2 C35 1.503(2) . ?
C3 H3 0.9500 . ?
C3 C4 1.390(2) . ?
C4 C5 1.391(2) . ?
C4 C36 1.501(2) . ?
C5 H5 0.9500 . ?
C5 C6 1.396(2) . ?
C6 C7 1.489(2) . ?
C8 C9 1.434(2) . ?
C8 C15 1.480(2) . ?
C9 C10 1.422(2) . ?
C9 C14 1.418(2) . ?
C10 C11 1.416(2) . ?
C11 H11 0.9500 . ?
C11 C12 1.370(2) . ?
C12 H12 0.9500 . ?
C12 C13 1.414(2) . ?
C13 H13 0.9500 . ?
C13 C14 1.369(2) . ?
C14 H14 0.9500 . ?
C15 C16 1.392(2) . ?
C15 C20 1.401(2) . ?
C16 H16 0.9500 . ?
C16 C17 1.387(2) . ?
C17 H17 0.9500 . ?
C17 C18 1.399(2) . ?
C18 C19 1.408(2) . ?
C19 H19 0.9500 . ?
C19 C20 1.383(2) . ?
C20 H20 0.9500 . ?
C21 C22 1.395(2) . ?
C21 C26 1.386(2) . ?
C22 H22 0.9500 . ?
C22 C23 1.385(2) . ?
C23 H23 0.9500 . ?
C23 C24 1.393(2) . ?
C24 C25 1.391(2) . ?
C25 H25 0.9500 . ?
C25 C26 1.391(2) . ?
C26 H26 0.9500 . ?
C27 H27A 0.9800 . ?
C27 H27B 0.9800 . ?
C27 H27C 0.9800 . ?
C28 C29 1.399(2) . ?
C28 C33 1.389(2) . ?
C29 H29 0.9500 . ?
C29 C30 1.382(2) . ?
C30 H30 0.9500 . ?
C30 C31 1.392(2) . ?
C31 C32 1.385(2) . ?
C32 H32 0.9500 . ?
C32 C33 1.390(2) . ?
C33 H33 0.9500 . ?
C34 H34A 0.9800 . ?
C34 H34B 0.9800 . ?
C34 H34C 0.9800 . ?

loop_
_geom_angle_atom_site_label_1
_geom_angle_atom_site_label_2
_geom_angle_atom_site_label_3
_geom_angle
_geom_angle_site_symmetry_1
_geom_angle_site_symmetry_3
_geom_angle_publ_flag
C24 O1 C27 117.29(15) . . ?
C31 O2 C34 117.10(13) . . ?
C18 N1 C21 117.63(12) . . ?
C18 N1 C28 121.95(12) . . ?
C28 N1 C21 117.62(12) . . ?
C8 N2 C7 117.23(13) . . ?
C7 N3 C10 116.58(13) . . ?
C2 C1 H1 119.9 . . ?
C2 C1 C6 120.21(15) . . ?
C6 C1 H1 119.9 . . ?
C1 C2 C35 118.17(15) . . ?
C3 C2 C1 120.92(15) . . ?
C3 C2 C35 120.90(14) . . ?
C2 C3 H3 120.6 . . ?
C2 C3 C4 118.74(14) . . ?
C4 C3 H3 120.6 . . ?
C3 C4 C5 120.95(15) . . ?
C3 C4 C36 120.35(15) . . ?
C5 C4 C36 118.71(15) . . ?
C4 C5 H5 120.0 . . ?
C4 C5 C6 120.03(15) . . ?
C6 C5 H5 120.0 . . ?
C1 C6 C5 119.14(14) . . ?
C1 C6 C7 119.89(14) . . ?
C5 C6 C7 120.97(14) . . ?
N2 C7 C6 115.92(13) . . ?
N3 C7 N2 126.94(14) . . ?
N3 C7 C6 117.13(13) . . ?
N2 C8 C9 121.66(13) . . ?
N2 C8 C15 116.23(13) . . ?
C9 C8 C15 122.08(13) . . ?
C10 C9 C8 115.72(13) . . ?
C14 C9 C8 125.28(14) . . ?
C14 C9 C10 118.93(14) . . ?
N3 C10 C9 121.55(14) . . ?
N3 C10 C11 118.80(14) . . ?
C11 C10 C9 119.63(14) . . ?
C10 C11 H11 120.0 . . ?
C12 C11 C10 119.93(14) . . ?
C12 C11 H11 120.0 . . ?
C11 C12 H12 119.7 . . ?
C11 C12 C13 120.59(15) . . ?
C13 C12 H12 119.7 . . ?
C12 C13 H13 119.7 . . ?
C14 C13 C12 120.64(15) . . ?
C14 C13 H13 119.7 . . ?
C9 C14 H14 119.9 . . ?
C13 C14 C9 120.22(14) . . ?
C13 C14 H14 119.9 . . ?
C16 C15 C8 120.30(13) . . ?
C16 C15 C20 118.25(13) . . ?
C20 C15 C8 121.34(13) . . ?
C15 C16 H16 119.4 . . ?
C17 C16 C15 121.18(14) . . ?
C17 C16 H16 119.4 . . ?
C16 C17 H17 119.7 . . ?
C16 C17 C18 120.70(13) . . ?
C18 C17 H17 119.7 . . ?
N1 C18 C19 121.13(13) . . ?
C17 C18 N1 120.67(13) . . ?
C17 C18 C19 118.20(13) . . ?
C18 C19 H19 119.7 . . ?
C20 C19 C18 120.57(14) . . ?
C20 C19 H19 119.7 . . ?
C15 C20 H20 119.5 . . ?
C19 C20 C15 121.01(14) . . ?
C19 C20 H20 119.5 . . ?
C22 C21 N1 119.99(13) . . ?
C26 C21 N1 120.69(13) . . ?
C26 C21 C22 119.29(14) . . ?
C21 C22 H22 120.0 . . ?
C23 C22 C21 120.09(14) . . ?
C23 C22 H22 120.0 . . ?
C22 C23 H23 119.8 . . ?
C22 C23 C24 120.39(14) . . ?
C24 C23 H23 119.8 . . ?
O1 C24 C23 115.32(15) . . ?
O1 C24 C25 124.96(15) . . ?
C25 C24 C23 119.72(14) . . ?
C24 C25 H25 120.2 . . ?
C26 C25 C24 119.51(14) . . ?
C26 C25 H25 120.2 . . ?
C21 C26 C25 120.94(14) . . ?
C21 C26 H26 119.5 . . ?
C25 C26 H26 119.5 . . ?
O1 C27 H27A 109.5 . . ?
O1 C27 H27B 109.5 . . ?
O1 C27 H27C 109.5 . . ?
H27A C27 H27B 109.5 . . ?
H27A C27 H27C 109.5 . . ?
H27B C27 H27C 109.5 . . ?
C29 C28 N1 119.50(13) . . ?
C33 C28 N1 122.43(14) . . ?
C33 C28 C29 118.05(14) . . ?
C28 C29 H29 119.7 . . ?
C30 C29 C28 120.69(14) . . ?
C30 C29 H29 119.7 . . ?
C29 C30 H30 119.7 . . ?
C29 C30 C31 120.59(15) . . ?
C31 C30 H30 119.7 . . ?
O2 C31 C30 116.14(14) . . ?
O2 C31 C32 124.55(14) . . ?
C32 C31 C30 119.32(15) . . ?
C31 C32 H32 120.1 . . ?
C31 C32 C33 119.80(14) . . ?
C33 C32 H32 120.1 . . ?
C28 C33 C32 121.49(14) . . ?
C28 C33 H33 119.3 . . ?
C32 C33 H33 119.3 . . ?
O2 C34 H34A 109.5 . . ?
O2 C34 H34B 109.5 . . ?
O2 C34 H34C 109.5 . . ?
H34A C34 H34B 109.5 . . ?
H34A C34 H34C 109.5 . . ?
H34B C34 H34C 109.5 . . ?
F1 C35 F2 104.61(15) . . ?
F1 C35 C2 113.06(15) . . ?
F2 C35 C2 112.04(14) . . ?
F3 C35 F1 108.12(17) . . ?
F3 C35 F2 106.21(17) . . ?
F3 C35 C2 112.28(15) . . ?
F4 C36 F5 104.76(16) . . ?
F4 C36 C4 113.55(15) . . ?
F5 C36 C4 112.13(15) . . ?
F6 C36 F4 108.38(17) . . ?
F6 C36 F5 104.88(18) . . ?
F6 C36 C4 112.50(15) . . ?

_shelx_res_file                  
;
TITL 190523_wzc_4345_0m_a.res in P-1
    190523_wzc_4345_0m.res
    created by SHELXL-2016/6 at 11:51:53 on 24-May-2019
REM Old TITL 190523_WZC_4345_0m in P-1
REM SHELXT solution in P-1
REM R1 0.167, Rweak 0.007, Alpha 0.046, Orientation as input
REM Formula found by SHELXT: C36 F6 N5
CELL 0.71073 9.4883 9.7784 16.8339 105.688 97.397 94.639
ZERR 2 0.003 0.0028 0.0064 0.017 0.017 0.012
LATT 1
SFAC C H F N O
UNIT 72 50 12 6 4

L.S. 4 0 0
PLAN  20
SIZE 0.152 0.267 0.44
TEMP -103.15
BOND $H
htab
list 4
fmap 2 53
acta
REM <olex2.extras>
REM <HklSrc "%.\\190523_WZC_4345_0m.hkl">
REM </olex2.extras>

WGHT    0.058600    0.922000
FVAR       0.88567
F1    3   -0.293419    0.808188    1.082294    11.00000    0.05511    0.05794 =
         0.07637   -0.02896    0.03713   -0.00308
F2    3   -0.362090    0.589072    1.027497    11.00000    0.04124    0.04755 =
         0.08552    0.01576    0.03181    0.00387
F3    3   -0.389261    0.731782    0.953956    11.00000    0.05702    0.16436 =
         0.06949    0.06256    0.02769    0.06614
F4    3    0.206236    0.958893    1.105236    11.00000    0.05529    0.05819 =
         0.06563   -0.03275    0.01462   -0.01539
F5    3    0.328997    0.787282    1.076015    11.00000    0.04216    0.06576 =
         0.08867    0.01498   -0.01625   -0.01037
F6    3    0.289760    0.906386    0.990187    11.00000    0.08881    0.09220 =
         0.04174    0.01512    0.00568   -0.05885
O1    5    0.579328    0.077130    0.245426    11.00000    0.03911    0.04658 =
         0.02039    0.00091    0.00478    0.00340
O2    5    1.100371    0.766601    0.740704    11.00000    0.02459    0.02952 =
         0.04757   -0.00626    0.00517   -0.00335
N1    4    0.639226    0.342753    0.588347    11.00000    0.02312    0.02510 =
         0.02089    0.00196    0.00701   -0.00245
N2    4    0.122287    0.401295    0.795908    11.00000    0.02289    0.02505 =
         0.02000    0.00443    0.00510    0.00281
N3    4   -0.121860    0.315244    0.795604    11.00000    0.02227    0.02491 =
         0.02173    0.00430    0.00419    0.00324
C1    1   -0.146212    0.561315    0.921151    11.00000    0.02657    0.02449 =
         0.02282    0.00488    0.00501    0.00255
AFIX  43
H1    2   -0.229410    0.496169    0.894610    11.00000   -1.20000
AFIX   0
C2    1   -0.155688    0.680917    0.986401    11.00000    0.03208    0.02586 =
         0.02487    0.00682    0.00881    0.00583
C3    1   -0.035282    0.776713    1.026757    11.00000    0.03778    0.02333 =
         0.02259    0.00174    0.00920    0.00343
AFIX  43
H3    2   -0.042176    0.858061    1.071559    11.00000   -1.20000
AFIX   0
C4    1    0.095554    0.751361    1.000375    11.00000    0.03485    0.02544 =
         0.02197    0.00463    0.00551   -0.00167
C5    1    0.106312    0.632971    0.934517    11.00000    0.02634    0.02705 =
         0.02171    0.00583    0.00655    0.00230
AFIX  43
H5    2    0.196269    0.617677    0.916752    11.00000   -1.20000
AFIX   0
C6    1   -0.015009    0.536595    0.894501    11.00000    0.02748    0.02258 =
         0.01952    0.00623    0.00494    0.00285
C7    1   -0.005756    0.408215    0.824447    11.00000    0.02297    0.02411 =
         0.01882    0.00604    0.00413    0.00391
C8    1    0.132060    0.290981    0.731949    11.00000    0.02320    0.02364 =
         0.01968    0.00665    0.00420    0.00439
C9    1    0.017730    0.176187    0.698583    11.00000    0.02270    0.02440 =
         0.01902    0.00614    0.00365    0.00341
C10   1   -0.110620    0.195638    0.733346    11.00000    0.02268    0.02446 =
         0.01916    0.00588    0.00288    0.00403
C11   1   -0.228958    0.087410    0.704505    11.00000    0.02116    0.03014 =
         0.02531    0.00582    0.00230    0.00157
AFIX  43
H11   2   -0.315975    0.101019    0.726240    11.00000   -1.20000
AFIX   0
C12   1   -0.217808   -0.036884    0.645252    11.00000    0.02682    0.02827 =
         0.02551    0.00320   -0.00128   -0.00248
AFIX  43
H12   2   -0.297466   -0.109162    0.625960    11.00000   -1.20000
AFIX   0
C13   1   -0.088755   -0.058597    0.612524    11.00000    0.03288    0.02620 =
         0.02291    0.00046    0.00356    0.00253
AFIX  43
H13   2   -0.081731   -0.146344    0.572518    11.00000   -1.20000
AFIX   0
C14   1    0.026114    0.045596    0.637936    11.00000    0.02757    0.02825 =
         0.02302    0.00426    0.00721    0.00455
AFIX  43
H14   2    0.111743    0.030388    0.614873    11.00000   -1.20000
AFIX   0
C15   1    0.265169    0.295302    0.695015    11.00000    0.02202    0.02098 =
         0.02219    0.00436    0.00646    0.00323
C16   1    0.258571    0.267761    0.608950    11.00000    0.02203    0.02441 =
         0.02093    0.00448    0.00256    0.00256
AFIX  43
H16   2    0.168538    0.237778    0.573716    11.00000   -1.20000
AFIX   0
C17   1    0.381061    0.283311    0.573742    11.00000    0.02529    0.02191 =
         0.01839    0.00415    0.00434    0.00290
AFIX  43
H17   2    0.373660    0.265571    0.514928    11.00000   -1.20000
AFIX   0
C18   1    0.515464    0.324858    0.623926    11.00000    0.02271    0.01771 =
         0.02234    0.00464    0.00711    0.00238
C19   1    0.523038    0.347266    0.710651    11.00000    0.02159    0.02554 =
         0.02107    0.00447    0.00162    0.00060
AFIX  43
H19   2    0.613593    0.370709    0.745638    11.00000   -1.20000
AFIX   0
C20   1    0.399754    0.335444    0.745364    11.00000    0.02554    0.02538 =
         0.01822    0.00401    0.00472    0.00176
AFIX  43
H20   2    0.406442    0.354838    0.804240    11.00000   -1.20000
AFIX   0
C21   1    0.631100    0.278185    0.500073    11.00000    0.01907    0.02331 =
         0.02064    0.00376    0.00601    0.00126
C22   1    0.622480    0.129862    0.468581    11.00000    0.02285    0.02307 =
         0.02541    0.00782    0.00598    0.00330
AFIX  43
H22   2    0.628436    0.072020    0.505768    11.00000   -1.20000
AFIX   0
C23   1    0.605251    0.066800    0.383187    11.00000    0.02372    0.02202 =
         0.02911    0.00153    0.00595    0.00415
AFIX  43
H23   2    0.597636   -0.034387    0.361959    11.00000   -1.20000
AFIX   0
C24   1    0.599021    0.150865    0.328221    11.00000    0.01872    0.03486 =
         0.02143    0.00280    0.00485    0.00302
C25   1    0.612567    0.299100    0.359472    11.00000    0.02506    0.03365 =
         0.02647    0.01357    0.00592    0.00400
AFIX  43
H25   2    0.611982    0.357323    0.322510    11.00000   -1.20000
AFIX   0
C26   1    0.626974    0.361464    0.445224    11.00000    0.02615    0.02220 =
         0.02916    0.00798    0.00774    0.00306
AFIX  43
H26   2    0.634088    0.462613    0.466498    11.00000   -1.20000
AFIX   0
C27   1    0.549105    0.156134    0.186682    11.00000    0.04224    0.06981 =
         0.02228    0.01047    0.00283    0.01099
AFIX 137
H27A  2    0.534572    0.091194    0.129867    11.00000   -1.50000
H27B  2    0.629701    0.229696    0.193295    11.00000   -1.50000
H27C  2    0.462269    0.201815    0.196505    11.00000   -1.50000
AFIX   0
C28   1    0.753206    0.453678    0.628693    11.00000    0.02321    0.02141 =
         0.02228    0.00659    0.00393    0.00066
C29   1    0.889643    0.441220    0.606419    11.00000    0.02583    0.02389 =
         0.02718    0.00156    0.00770    0.00410
AFIX  43
H29   2    0.905390    0.358567    0.565047    11.00000   -1.20000
AFIX   0
C30   1    1.001753    0.547882    0.643965    11.00000    0.02140    0.02950 =
         0.03594    0.00416    0.00810    0.00301
AFIX  43
H30   2    1.093288    0.538826    0.627308    11.00000   -1.20000
AFIX   0
C31   1    0.981747    0.668482    0.705980    11.00000    0.02322    0.02325 =
         0.03124    0.00604    0.00266   -0.00014
C32   1    0.847029    0.682608    0.728315    11.00000    0.02886    0.02089 =
         0.02922    0.00266    0.00681    0.00270
AFIX  43
H32   2    0.832024    0.764450    0.770520    11.00000   -1.20000
AFIX   0
C33   1    0.733834    0.576657    0.688782    11.00000    0.02235    0.02442 =
         0.03125    0.00522    0.00872    0.00337
AFIX  43
H33   2    0.641136    0.588651    0.703197    11.00000   -1.20000
AFIX   0
C34   1    1.082059    0.891510    0.803672    11.00000    0.03348    0.02623 =
         0.03376   -0.00054    0.00092   -0.00146
AFIX 137
H34A  2    1.007478    0.940912    0.781344    11.00000   -1.50000
H34B  2    1.172365    0.955419    0.821254    11.00000   -1.50000
H34C  2    1.053728    0.864172    0.851758    11.00000   -1.50000
AFIX   0
C35   1   -0.299873    0.703813    1.012054    11.00000    0.03473    0.03189 =
         0.03135    0.00245    0.01111    0.00703
C36   1    0.228233    0.852335    1.042492    11.00000    0.03884    0.03607 =
         0.02802   -0.00044    0.00907   -0.00642
HKLF 4


REM  190523_wzc_4345_0m_a.res in P-1
REM R1 =  0.0467 for    5404 Fo > 4sig(Fo)  and  0.0510 for all    6012 data
REM    426 parameters refined using      0 restraints

END

WGHT      0.0586      0.9220

REM Instructions for potential hydrogen bonds
EQIV $1 x+1, y, z
HTAB C19 N3_$1
EQIV $2 -x+2, -y+1, -z+1
HTAB C27 O2_$2
EQIV $3 -x+1, -y+2, -z+2
HTAB C34 F1_$3

REM Highest difference peak  0.525,  deepest hole -0.484,  1-sigma level  0.049
Q1    1  -0.3199  0.8357  1.0258  11.00000  0.05    0.52
Q2    1   0.1833  0.9961  1.0545  11.00000  0.05    0.48
Q3    1   0.3390  0.8155  1.0250  11.00000  0.05    0.40
Q4    1  -0.4001  0.6070  0.9748  11.00000  0.05    0.39
Q5    1   0.2745  0.8484  1.1064  11.00000  0.05    0.35
Q6    1  -0.3277  0.6660  1.0672  11.00000  0.05    0.28
Q7    1  -0.2133  0.6886  0.9986  11.00000  0.05    0.28
Q8    1   0.1527  0.7976  1.0185  11.00000  0.05    0.24
Q9    1  -0.0432  0.1798  0.7176  11.00000  0.05    0.24
Q10   1   0.2052  0.2928  0.7146  11.00000  0.05    0.24
Q11   1  -0.0158  0.4772  0.8629  11.00000  0.05    0.22
Q12   1   0.0821  0.2221  0.7176  11.00000  0.05    0.21
Q13   1   0.3275  0.3193  0.7169  11.00000  0.05    0.20
Q14   1   0.0428  0.7530  1.0134  11.00000  0.05    0.20
Q15   1   0.0340  0.5995  0.9026  11.00000  0.05    0.19
Q16   1   0.4572  0.3185  0.7195  11.00000  0.05    0.19
Q17   1   0.4441  0.3227  0.5991  11.00000  0.05    0.18
Q18   1   0.7603  0.5000  0.6743  11.00000  0.05    0.18
Q19   1   0.6289  0.3092  0.5391  11.00000  0.05    0.18
Q20   1   0.8234  0.4458  0.6221  11.00000  0.05    0.18
;
_shelx_res_checksum              86074
_olex2_submission_special_instructions 'No special instructions were received'
